# Supplementary material for: Genome- and Transcriptome-Wide Characterization of bZIP Gene Family Identifies Potential Members Involved in Abiotic Stress Response and Anthocyanin Biosynthesis in Radish (Raphanus sativus L.)
Source: Int J Mol Sci. 2019 Dec 16;20(24):6334. doi: 10.3390/ijms20246334 (PMC6941039; doi:10.3390/ijms20246334)
Supplement: Supplementary file 1 [file ijms-20-06334-s001.zip › Table S1.xlsx]

## Sheet: Sheet1
Table S1. Information of bZIP genes from radish and Arabidopsis
Radish			Arabidopsis
Gene name	Gene ID	Subfamily	Gene name	Gene ID	Subfamily
RsbZIP001	Rs004280	Group-I	AtbZIP01	AT5G49450	Group-S
RsbZIP002	Rs010290	Group-S	AtbZIP02	AT2G18160	Group-S
RsbZIP003	Rs014320	Group-J	AtbZIP03	AT5G15830	Group-S
RsbZIP004	Rs030570	Group-A	AtbZIP04	AT1G59530	Group-S
RsbZIP005	Rs034730	Group-A	AtbZIP05	AT3G49760	Group-S
RsbZIP006	Rs034740	Group-A	AtbZIP06	AT2G22850	Group-S
RsbZIP007	Rs101080	Group-S	AtbZIP07	AT4G37730	Group-S
RsbZIP008	Rs097270	Group-S	AtbZIP08	AT1G68880	Group-S
RsbZIP009	Rs074990	Group-D	AtbZIP09	AT5G24800	Group-C
RsbZIP010	Rs067600	Group-D	AtbZIP10	AT4G02640	Group-C
RsbZIP011	Rs066850	Group-H	AtbZIP11	AT4G34590	Group-S
RsbZIP012	Rs064370	Group-S	AtbZIP12	AT2G41070	Group-A
RsbZIP013	Rs044000	Group-F	AtbZIP13	AT5G44080	Group-A
RsbZIP014	Rs596830	Group-G	AtbZIP14	AT4G35900	Group-A
RsbZIP015	Rs041450	Group-S	AtbZIP15	AT5G42910	Group-A
RsbZIP016	Rs124600	Group-E	AtbZIP16	AT2G35530	Group-G
RsbZIP017	Rs126100	Group-E	AtbZIP17	AT2G40950	Group-B
RsbZIP018	Rs119210	Group-C	AtbZIP18	AT2G40620	Group-I
RsbZIP019	Rs123700	Group-G	AtbZIP19	AT4G35040	Group-F
RsbZIP020	Rs141070	Group-S	AtbZIP20	AT5G06950	Group-D
RsbZIP021	Rs141100	Group-S	AtbZIP21	AT1G08320	Group-D
RsbZIP022	Rs145900	Group-D	AtbZIP22	AT1G22070	Group-D
RsbZIP023	Rs149680	Group-I	AtbZIP23	AT2G16770	Group-F
RsbZIP024	Rs148950	Group-S	AtbZIP24	AT3G51960	Group-F
RsbZIP025	Rs150720	Group-A	AtbZIP25	AT3G54620	Group-C
RsbZIP026	Rs151280	Group-S	AtbZIP26	AT5G06960	Group-D
RsbZIP027	Rs152840	Group-A	AtbZIP27	AT2G17770	Group-A
RsbZIP028	Rs160560	Group-H	AtbZIP28	AT3G10800	Group-B
RsbZIP029	Rs167880	Group-S	AtbZIP29	AT4G38900	Group-I
RsbZIP030	Rs168750	Group-C	AtbZIP30	AT2G21230	Group-I
RsbZIP031	Rs170880	Group-C	AtbZIP31	AT2G13150	Group-I
RsbZIP032	Rs170540	Group-S	AtbZIP32	AT2G12940	Group-I
RsbZIP033	Rs170510	Group-S	AtbZIP33	AT2G12900	Group-I
RsbZIP034	Rs173750	Group-S	AtbZIP34	AT2G42380	Group-E
RsbZIP035	Rs177580	Group-S	AtbZIP35	AT1G49720	Group-A
RsbZIP036	Rs184790	Group-A	AtbZIP36	AT1G45249	Group-A
RsbZIP037	Rs191980	Group-I	AtbZIP37	AT4G34000	Group-A
RsbZIP038	Rs191990	Group-I	AtbZIP38	AT3G19290	Group-A
RsbZIP039	Rs200130	Group-I	AtbZIP39	AT2G36270	Group-A
RsbZIP040	Rs205420	Group-A	AtbZIP40	AT1G03970	Group-A
RsbZIP041	Rs207530	Group-I	AtbZIP41	AT4G36730	Group-G
RsbZIP042	Rs207280	Group-B	AtbZIP42	AT3G30530	Group-S
RsbZIP043	Rs207210	Group-A	AtbZIP43	AT5G38800	Group-S
RsbZIP044	Rs214240	Group-I	AtbZIP44	AT1G75390	Group-S
RsbZIP045	Rs214020	Group-F	AtbZIP45	AT3G12250	Group-D
RsbZIP046	Rs214050	Group-F	AtbZIP46	AT1G68640	Group-D
RsbZIP047	Rs216440	Group-E	AtbZIP47	AT5G65210	Group-D
RsbZIP048	Rs235070	Group-A	AtbZIP48	AT2G04038	Group-S
RsbZIP049	Rs255880	Group-I	AtbZIP49	AT3G56660	Group-B
RsbZIP050	Rs256670	Group-D	AtbZIP50	AT1G77920	Group-D
RsbZIP051	Rs260050	Group-C	AtbZIP51	AT1G43700	Group-I
RsbZIP052	Rs262190	Group-A	AtbZIP52	AT1G06850	Group-I
RsbZIP053	Rs536400	Group-A	AtbZIP53	AT3G62420	Group-S
RsbZIP054	Rs263240	Group-E	AtbZIP54	AT4G01120	Group-G
RsbZIP055	Rs266660	Group-S	AtbZIP55	AT2G46270	Group-G
RsbZIP056	Rs266970	Group-I	AtbZIP56	AT5G11260	Group-H
RsbZIP057	Rs267170	Group-I	AtbZIP57	AT5G10030	Group-D
RsbZIP058	Rs274070	Group-F	AtbZIP58	AT1G13600	Group-S
RsbZIP059	Rs273440	Group-S	AtbZIP59	AT2G31370	Group-I
RsbZIP060	Rs272830	Group-S	AtbZIP60	AT1G42990	Group-K
RsbZIP061	Rs272890	Group-S	AtbZIP61	AT3G58120	Group-E
RsbZIP062	Rs271990	Group-D	AtbZIP62	AT1G19490	Group-J
RsbZIP063	Rs281500	Group-H	AtbZIP63	AT5G28770	Group-C
RsbZIP064	Rs284400	Group-D	AtbZIP64	AT3G17609	Group-H
RsbZIP065	Rs300620	Group-H	AtbZIP65	AT5G06839	Group-D
RsbZIP066	Rs302690	Group-A	AtbZIP66	AT3G56850	Group-A
RsbZIP067	Rs308810	Group-E	AtbZIP67	AT3G44460	Group-A
RsbZIP068	Rs310110	Group-S	AtbZIP68	AT1G32150	Group-G
RsbZIP069	Rs309830	Group-D	AtbZIP69	AT1G06070	Group-I
RsbZIP070	Rs311780	Group-S	AtbZIP70	AT5G60830	Group-S
RsbZIP071	Rs312120	Group-C	AtbZIP71	AT2G24340	Group-I
RsbZIP072	Rs314380	Group-I	AtbZIP72	AT5G07160	Group-M
RsbZIP073	Rs315420	Group-S	AtbZIP74	AT2G21235	Group-I
RsbZIP074	Rs318500	Group-S	AtbZIP75	AT5G08141	Group-S
RsbZIP075	Rs328040	Group-S	AtbZIP76	AT1G58110	Group-E
RsbZIP076	Rs329000	Group-A	AtbZIP77	AT1G35490	Group-E
RsbZIP077	Rs329020	Group-A	AtbZIP78	AT4G06598	Group-E
RsbZIP078	Rs322200	Group-S	AtbZIP79	AT5G04840	Group-E
RsbZIP079	Rs342360	Group-S
RsbZIP080	Rs343680	Group-A
RsbZIP081	Rs343790	Group-A
RsbZIP082	Rs346430	Group-H
RsbZIP083	Rs350030	Group-I
RsbZIP084	Rs350020	Group-I
RsbZIP085	Rs354790	Group-I
RsbZIP086	Rs354780	Group-I
RsbZIP087	Rs358000	Group-G
RsbZIP088	Rs358390	Group-A
RsbZIP089	Rs358410	Group-A
RsbZIP090	Rs362700	Group-E
RsbZIP091	Rs363410	Group-A
RsbZIP092	Rs363480	Group-B
RsbZIP093	Rs363580	Group-I
RsbZIP094	Rs364640	Group-G
RsbZIP095	Rs364690	Group-G
RsbZIP096	Rs398500	Group-S
RsbZIP097	Rs394920	Group-H
RsbZIP098	Rs394020	Group-D
RsbZIP099	Rs392520	Group-M
RsbZIP100	Rs392010	Group-D
RsbZIP101	Rs391950	Group-D
RsbZIP102	Rs402490	Group-H
RsbZIP103	Rs402400	Group-E
RsbZIP104	Rs387090	Group-S
RsbZIP105	Rs380370	Group-S
RsbZIP106	Rs380200	Group-D
RsbZIP107	Rs377170	Group-S
RsbZIP108	Rs376550	Group-E
RsbZIP109	Rs376930	Group-E
RsbZIP110	Rs407510	Group-I
RsbZIP111	Rs407740	Group-I
RsbZIP112	Rs415360	Group-D
RsbZIP113	Rs424000	Group-G
RsbZIP114	Rs430460	Group-S
RsbZIP115	Rs430070	Group-A
RsbZIP116	Rs438120	Group-A
RsbZIP117	Rs444070	Group-G
RsbZIP118	Rs450500	Group-D
RsbZIP119	Rs452350	Group-D
RsbZIP120	Rs479040	Group-C
RsbZIP121	Rs480460	Group-G
RsbZIP122	Rs469490	Group-S
RsbZIP123	Rs491260	Group-S
RsbZIP124	Rs489780	Group-S
RsbZIP125	Rs492810	Group-S
RsbZIP126	Rs497940	Group-E
RsbZIP127	Rs498150	Group-S
RsbZIP128	Rs500750	Group-D
RsbZIP129	Rs526290	Group-S
RsbZIP130	Rs515180	Group-B
RsbZIP131	Rs515260	Group-A
RsbZIP132	Rs547030	Group-B
RsbZIP133	Rs553310	Group-A
RsbZIP134	Rs576010	Group-S
RsbZIP135	Rs588520	Group-D
