# Supplementary material for: Genome- and Transcriptome-Wide Characterization of bZIP Gene Family Identifies Potential Members Involved in Abiotic Stress Response and Anthocyanin Biosynthesis in Radish (Raphanus sativus L.)
Source: Int J Mol Sci. 2019 Dec 16;20(24):6334. doi: 10.3390/ijms20246334 (PMC6941039; doi:10.3390/ijms20246334)
Supplement: Supplementary file 1 [file ijms-20-06334-s001.zip › Table S2.xlsx]

## Sheet: Sheet1
Table S2. Segmental duplicated bZIP gene pairs within radish genome
Region1	Region2	Locus (bp)		Gene name
Chr	Chr	Gene1	Gene2	Gene1	Gene2
1	8	2252731-2254700	903240-904873	RsbZIP001	RsbZIP110
1	6	5397157-5397870	32293557-32294374	RsbZIP002	RsbZIP078
2	7	2465993-2467092	10138307-10139919	RsbZIP007	RsbZIP104
2	3	27996240-27998441	27714435-27717218	RsbZIP009	RsbZIP022
2	7	28767649-28770945	6761720-6764643	RsbZIP010	RsbZIP098
2	7	29162833-29164036	6244046-6245607	RsbZIP011	RsbZIP097
2	7	30557196-30558148	4331995-4333047	RsbZIP012	RsbZIP096
2	8	42516197-42518485	9418165-9420690	RsbZIP014	RsbZIP113
2	4	43034341-43035731	631067-632210	RsbZIP015	RsbZIP024
3	6	13384590-13386557	51632882-51635051	RsbZIP016	RsbZIP090
3	6	17653036-17656041	48206213-48209317	RsbZIP019	RsbZIP087
3	7	25142653-25143204	4331995-4333047	RsbZIP020	RsbZIP096
4	6	14001680-14002500	16210829-16211786	RsbZIP034	RsbZIP073
4	6	16381591-16382331	18299074-18299967	RsbZIP035	RsbZIP074
4	9	16381591-16382331	32661536-32662373	RsbZIP035	RsbZIP125
4	6	30639819-30642323	42171930-42173616	RsbZIP037	RsbZIP083
4	6	38354695-38357554	48495746-48496650	RsbZIP040	RsbZIP088
5	6	9504294-9507089	7470090-7472574	RsbZIP048	RsbZIP066
5	8	25682847-25685995	992333-994073	RsbZIP049	RsbZIP111
5	7	30287680-30290208	19585388-19587448	RsbZIP054	RsbZIP108
5	6	38001598-38002896	25346558-25347689	RsbZIP059	RsbZIP075
5	6	38268218-38268814	12095362-12096332	RsbZIP061	RsbZIP068
5	6	38766250-38769348	12379726-12382392	RsbZIP062	RsbZIP069
5	6	41644383-41645427	6807183-6808111	RsbZIP063	RsbZIP065
6	9	18299074-18299967	32661536-32662373	RsbZIP074	RsbZIP125
6	9	25346558-25347689	25384075-25385308	RsbZIP075	RsbZIP122
7	9	16484606-16486869	1507654-1509548	RsbZIP106	RsbZIP118
