# Supplementary material for: Genome- and Transcriptome-Wide Characterization of bZIP Gene Family Identifies Potential Members Involved in Abiotic Stress Response and Anthocyanin Biosynthesis in Radish (Raphanus sativus L.)
Source: Int J Mol Sci. 2019 Dec 16;20(24):6334. doi: 10.3390/ijms20246334 (PMC6941039; doi:10.3390/ijms20246334)
Supplement: Supplementary file 1 [file ijms-20-06334-s001.zip › Table S3.xlsx]

## Sheet: Sheet1
Table S3. Synteny blocks of bZIP genes between radish and Arabidopsis genomes
Region1 (Arabidopsis)			Region2 (radish)			Gene ID
Chr	Start (bp)	Stop (bp)	Chr	Start (bp)	Stop (bp)	Gene1	Gene2
Chr1	1018100	1019247	R4	22127608	22128435	AtbZIP40	RsbZIP036
Chr1	1018100	1019247	R8	17053119	17053979	AtbZIP40	RsbZIP116
Chr1	1834829	1837648	R1	2252812	2254412	AtbZIP69	RsbZIP001
Chr1	1834829	1837648	R4	36246085	36247457	AtbZIP69	RsbZIP039
Chr1	1834829	1837648	R6	46351080	46352613	AtbZIP69	RsbZIP085
Chr1	1834829	1837648	R8	903425	904861	AtbZIP69	RsbZIP110
Chr1	2105048	2106749	R5	25683876	25685709	AtbZIP52	RsbZIP049
Chr1	2105048	2106749	R8	992496	993805	AtbZIP52	RsbZIP111
Chr1	2621904	2627848	R5	26235527	26243348	AtbZIP21	RsbZIP050
Chr1	4650787	4651469	R1	5397195	5397785	AtbZIP58	RsbZIP002
Chr1	4650787	4651469	R4	16381751	16382263	AtbZIP58	RsbZIP035
Chr1	4650787	4651469	R6	32293671	32294258	AtbZIP58	RsbZIP078
Chr1	4650787	4651469	R6	18299277	18299783	AtbZIP58	RsbZIP074
Chr1	6751673	6753999	R1	8068325	8070496	AtbZIP62	RsbZIP003
Chr1	7789348	7792114	R7	16484931	16486673	AtbZIP22	RsbZIP106
Chr1	7789348	7792114	R8	4933681	4943076	AtbZIP22	RsbZIP112
Chr1	7789348	7792114	R9	1507841	1509528	AtbZIP22	RsbZIP118
Chr1	11565518	11568531	R6	48206540	48209267	AtbZIP68	RsbZIP087
Chr1	11565518	11568531	R8	19965840	19968050	AtbZIP68	RsbZIP117
Chr1	16484231	16486241	R5	32924635	32925981	AtbZIP51	RsbZIP056
Chr1	18400092	18402628	R1	22344813	22346196	AtbZIP35	RsbZIP005
Chr1	18400092	18402628	R5	9505293	9506860	AtbZIP35	RsbZIP048
Chr1	18400092	18402628	R6	7470741	7472294	AtbZIP35	RsbZIP066
Chr1	21515474	21517828	R6	11553440	11554722	AtbZIP76	RsbZIP067
Chr1	21515474	21517828	R9	35758383	35760154	AtbZIP76	RsbZIP126
Chr1	21868262	21868708	R9	35963443	35963892	AtbZIP04	RsbZIP127
Chr1	25769576	25772543	R9	2826213	2828929	AtbZIP46	RsbZIP119
Chr1	25894237	25894961	R2	6133718	6134080	AtbZIP08	RsbZIP008
Chr1	25894237	25894961	R4	16381751	16382263	AtbZIP08	RsbZIP035
Chr1	28291698	28293008	R2	2466117	2466587	AtbZIP44	RsbZIP007
Chr1	28291698	28293008	R7	16200632	16201165	AtbZIP44	RsbZIP105
Chr1	28291698	28293008	R7	10138535	10139461	AtbZIP44	RsbZIP104
Chr1	29298243	29300863	R7	16484931	16486673	AtbZIP50	RsbZIP106
Chr1	29298243	29300863	R8	4933681	4943076	AtbZIP50	RsbZIP112
Chr1	29298243	29300863	R9	1507841	1509528	AtbZIP50	RsbZIP118
Chr2	1331919	1332419	R2	6133718	6134080	AtbZIP48	RsbZIP008
Chr2	1331919	1332419	R1	5397195	5397785	AtbZIP48	RsbZIP002
Chr2	1331919	1332419	R4	16381751	16382263	AtbZIP48	RsbZIP035
Chr2	1331919	1332419	R6	18299277	18299783	AtbZIP48	RsbZIP074
Chr2	1331919	1332419	R9	32661708	32662265	AtbZIP48	RsbZIP125
Chr2	7279431	7281157	R2	41770777	41772041	AtbZIP23	RsbZIP013
Chr2	7279431	7281157	R5	37604913	37605771	AtbZIP23	RsbZIP058
Chr2	7723103	7724161	R4	1223104	1224147	AtbZIP23	RsbZIP025
Chr2	7723103	7724161	R6	25890777	25891603	AtbZIP23	RsbZIP076
Chr2	7898012	7899242	R2	2466117	2466587	AtbZIP02	RsbZIP007
Chr2	7898012	7899242	R5	38001805	38002320	AtbZIP02	RsbZIP059
Chr2	7898012	7899242	R7	10138535	10139461	AtbZIP02	RsbZIP104
Chr2	7898012	7899242	R6	25346957	25347463	AtbZIP02	RsbZIP075
Chr2	7898012	7899242	R9	25384283	25384798	AtbZIP02	RsbZIP122
Chr2	9093624	9096347	R4	30640064	30642042	AtbZIP30	RsbZIP037
Chr2	9093624	9096347	R4	193349	194996	AtbZIP30	RsbZIP023
Chr2	9093624	9096347	R6	42171930	42173616	AtbZIP30	RsbZIP083
Chr2	9731279	9733400	R4	631239	631991	AtbZIP06	RsbZIP024
Chr2	9731279	9733400	R2	43034719	43035462	AtbZIP06	RsbZIP015
Chr2	9731279	9733400	R5	38268218	38268814	AtbZIP06	RsbZIP061
Chr2	13378944	13381523	R1	2252812	2254412	AtbZIP59	RsbZIP001
Chr2	13378944	13381523	R6	46351080	46352613	AtbZIP59	RsbZIP085
Chr2	13378944	13381523	R4	36246085	36247457	AtbZIP59	RsbZIP039
Chr2	13378944	13381523	R8	903425	904861	AtbZIP59	RsbZIP110
Chr2	14922962	14926591	R3	17653426	17655550	AtbZIP16	RsbZIP019
Chr2	14922962	14926591	R6	48206540	48209267	AtbZIP16	RsbZIP087
Chr2	15204764	15207528	R4	38354983	38356472	AtbZIP39	RsbZIP040
Chr2	15204764	15207528	R6	48495989	48496650	AtbZIP39	RsbZIP088
Chr2	16954541	16956978	R4	40596964	40598571	AtbZIP18	RsbZIP041
Chr2	16954541	16956978	R6	52169913	52171913	AtbZIP18	RsbZIP093
Chr2	17087620	17090424	R4	40764317	40766569	AtbZIP17	RsbZIP042
Chr2	17087620	17090424	R6	52103623	52105837	AtbZIP17	RsbZIP092
Chr2	17130774	17132386	R4	40794211	40795237	AtbZIP12	RsbZIP043
Chr2	17130774	17132386	R5	29480924	29482163	AtbZIP12	RsbZIP052
Chr2	17130774	17132386	R6	52060964	52062056	AtbZIP12	RsbZIP091
Chr2	17646900	17648945	R4	48322761	48324696	AtbZIP34	RsbZIP047
Chr2	17646900	17648945	R3	13384681	13386346	AtbZIP34	RsbZIP016
Chr2	17646900	17648945	R5	30287962	30289834	AtbZIP34	RsbZIP054
Chr2	17646900	17648945	R7	19585388	19587218	AtbZIP34	RsbZIP108
Chr2	17646900	17648945	R6	51633281	51634762	AtbZIP34	RsbZIP090
Chr2	17646900	17648945	R4	40596964	40598571	AtbZIP34	RsbZIP041
Chr2	19000191	19003403	R6	52645276	52647286	AtbZIP55	RsbZIP094
Chr3	3905514	3908980	R5	43422883	43424684	AtbZIP45	RsbZIP064
Chr3	6023866	6024698	R6	6807275	6807926	AtbZIP64	RsbZIP065
Chr3	6023866	6024698	R5	41644529	41645311	AtbZIP64	RsbZIP063
Chr3	6687140	6690123	R1	22344813	22346196	AtbZIP38	RsbZIP005
Chr3	6687140	6690123	R5	9505293	9506860	AtbZIP38	RsbZIP048
Chr3	6687140	6690123	R6	7470741	7472294	AtbZIP38	RsbZIP066
Chr3	12139512	12140033	R4	14001916	14002434	AtbZIP42	RsbZIP034
Chr3	12139512	12140033	R6	16211190	16211705	AtbZIP42	RsbZIP073
Chr3	16079976	16081906	R4	38354983	38356472	AtbZIP67	RsbZIP040
Chr3	16079976	16081906	R6	38164620	38166185	AtbZIP67	RsbZIP080
Chr3	18455347	18456125	R2	43034719	43035462	AtbZIP67	RsbZIP015
Chr3	18455347	18456125	R5	38233829	38234425	AtbZIP67	RsbZIP060
Chr3	18455347	18456125	R6	12095457	12096074	AtbZIP67	RsbZIP068
Chr3	18455347	18456125	R6	37127022	37127597	AtbZIP67	RsbZIP079
Chr3	19282601	19284146	R4	45317344	45318296	AtbZIP67	RsbZIP045
Chr3	20217854	20220438	R5	28172772	28174774	AtbZIP25	RsbZIP051
Chr3	20986217	20988213	R4	40764317	40766569	AtbZIP49	RsbZIP042
Chr3	20986217	20988213	R6	52103623	52105837	AtbZIP49	RsbZIP092
Chr3	21046341	21048516	R5	29480924	29482163	AtbZIP66	RsbZIP052
Chr3	21046341	21048516	R5	29524932	29525784	AtbZIP66	RsbZIP053
Chr3	21046341	21048516	R6	52060964	52062056	AtbZIP66	RsbZIP091
Chr3	21520974	21523327	R4	48322761	48324696	AtbZIP61	RsbZIP047
Chr3	21520974	21523327	R5	30287962	30289834	AtbZIP61	RsbZIP054
Chr3	21520974	21523327	R7	19585388	19587218	AtbZIP61	RsbZIP108
Chr3	23091586	23092850	R5	32183199	32183624	AtbZIP53	RsbZIP055
Chr3	23091586	23092850	R5	38001805	38002320	AtbZIP53	RsbZIP059
Chr3	23091586	23092850	R7	17934025	17934441	AtbZIP53	RsbZIP107
Chr4	481597	484483	R6	52645276	52647286	AtbZIP54	RsbZIP094
Chr4	481597	484483	R9	23578752	23580895	AtbZIP54	RsbZIP121
Chr4	1153997	1156320	R9	22168476	22170389	AtbZIP10	RsbZIP120
Chr4	16295430	16298255	R4	1814879	1816553	AtbZIP37	RsbZIP027
Chr4	16521861	16523230	R8	12885670	12886116	AtbZIP11	RsbZIP114
Chr4	16521861	16523230	R4	1646290	1646751	AtbZIP11	RsbZIP026
Chr4	16521861	16523230	R9	25384283	25384798	AtbZIP11	RsbZIP122
Chr4	16680323	16682093	R2	41770777	41772041	AtbZIP19	RsbZIP013
Chr4	16680323	16682093	R5	37604913	37605771	AtbZIP19	RsbZIP058
Chr4	17004595	17006287	R6	25890777	25891603	AtbZIP14	RsbZIP076
Chr4	17004595	17006287	R4	1223104	1224147	AtbZIP14	RsbZIP025
Chr4	17309612	17312488	R2	42516197	42517973	AtbZIP41	RsbZIP014
Chr4	17309612	17312488	R8	9418857	9420550	AtbZIP41	RsbZIP113
Chr4	17723666	17724915	R2	43034719	43035462	AtbZIP07	RsbZIP015
Chr4	17723666	17724915	R4	631239	631991	AtbZIP07	RsbZIP024
Chr4	17723666	17724915	R5	38268218	38268814	AtbZIP07	RsbZIP061
Chr4	17723666	17724915	R6	12095457	12096074	AtbZIP07	RsbZIP068
Chr4	18139295	18141950	R4	30640064	30642042	AtbZIP29	RsbZIP037
Chr4	18139295	18141950	R4	193349	194996	AtbZIP29	RsbZIP023
Chr4	18139295	18141950	R6	42171930	42173616	AtbZIP29	RsbZIP083
Chr5	1405294	1407934	R7	8480039	8481586	AtbZIP79	RsbZIP103
Chr5	2120527	2126456	R3	27715034	27716787	AtbZIP65	RsbZIP022
Chr5	2120527	2126456	R5	43422883	43424684	AtbZIP65	RsbZIP064
Chr5	2151025	2154553	R2	27996619	27998231	AtbZIP20	RsbZIP009
Chr5	2151025	2154553	R7	7745911	7747655	AtbZIP20	RsbZIP100
Chr5	2151025	2154553	R7	6762727	6764412	AtbZIP20	RsbZIP098
Chr5	2219971	2220709	R5	30287962	30289834	AtbZIP72	RsbZIP054
Chr5	2219971	2220709	R6	51633281	51634762	AtbZIP72	RsbZIP090
Chr5	2219971	2220709	R7	7510360	7511165	AtbZIP72	RsbZIP099
Chr5	2619142	2619555	R4	10086232	10086768	AtbZIP75	RsbZIP029
Chr5	2619142	2619555	R6	13716194	13716715	AtbZIP75	RsbZIP070
Chr5	3137310	3144269	R2	28767822	28769871	AtbZIP57	RsbZIP010
Chr5	3137310	3144269	R5	38766384	38768100	AtbZIP57	RsbZIP062
Chr5	3137310	3144269	R7	6762727	6764412	AtbZIP57	RsbZIP098
Chr5	3137310	3144269	R6	12380033	12381821	AtbZIP57	RsbZIP069
Chr5	3593380	3594992	R2	29162924	29163936	AtbZIP56	RsbZIP011
Chr5	3593380	3594992	R7	6244212	6245420	AtbZIP56	RsbZIP097
Chr5	5168543	5169361	R3	25142653	25143204	AtbZIP03	RsbZIP020
Chr5	5168543	5169361	R2	30557283	30557843	AtbZIP03	RsbZIP012
Chr5	5168543	5169361	R4	14001916	14002434	AtbZIP03	RsbZIP034
Chr5	5168543	5169361	R7	4332257	4332826	AtbZIP03	RsbZIP096
Chr5	8515200	8516669	R4	10956353	10957548	AtbZIP09	RsbZIP030
Chr5	8515200	8516669	R6	14180665	14181987	AtbZIP09	RsbZIP071
Chr5	10796459	10798207	R4	12225087	12226890	AtbZIP63	RsbZIP031
Chr5	15538197	15538802	R4	14001916	14002434	AtbZIP43	RsbZIP034
Chr5	15538197	15538802	R6	16211190	16211705	AtbZIP43	RsbZIP073
Chr5	17738652	17739873	R4	22127608	22128435	AtbZIP13	RsbZIP036
Chr5	17738652	17739873	R8	17053119	17053979	AtbZIP13	RsbZIP116
Chr5	20051829	20052735	R4	12414308	12414727	AtbZIP01	RsbZIP032
Chr5	20051829	20052735	R9	30030130	30030552	AtbZIP01	RsbZIP123
Chr5	24472639	24473319	R4	10086232	10086768	AtbZIP70	RsbZIP029
Chr5	24472639	24473319	R6	13716194	13716715	AtbZIP70	RsbZIP070
Chr5	26057623	26061052	R5	38766384	38768100	AtbZIP47	RsbZIP062
Chr5	26057623	26061052	R7	6762727	6764412	AtbZIP47	RsbZIP098
Chr5	26057623	26061052	R6	12380033	12381821	AtbZIP47	RsbZIP069
Chr5	26057623	26061052	R9	38123787	38125674	AtbZIP47	RsbZIP128
