# Supplementary material for: Genome- and Transcriptome-Wide Characterization of bZIP Gene Family Identifies Potential Members Involved in Abiotic Stress Response and Anthocyanin Biosynthesis in Radish (Raphanus sativus L.)
Source: Int J Mol Sci. 2019 Dec 16;20(24):6334. doi: 10.3390/ijms20246334 (PMC6941039; doi:10.3390/ijms20246334)
Supplement: Supplementary file 1 [file ijms-20-06334-s001.zip › Table S4.xlsx]

## Sheet: Sheet1
Table S4. GO annotation details of RsbZIP proteins
Category	GO ID	Description	Nodescore	Count	Gene ID
Biological Process	GO:0008150	biological_process	127.42	132	RsbZIP003, RsbZIP124, RsbZIP002, RsbZIP123, RsbZIP001, RsbZIP089, RsbZIP122, RsbZIP088, RsbZIP121, RsbZIP007, RsbZIP128, RsbZIP006, RsbZIP127, RsbZIP005, RsbZIP126, RsbZIP004, RsbZIP125, RsbZIP009, RsbZIP008, RsbZIP129, RsbZIP082, RsbZIP081, RsbZIP080, RsbZIP120, RsbZIP087, RsbZIP086, RsbZIP085, RsbZIP084, RsbZIP113, RsbZIP079, RsbZIP112, RsbZIP078, RsbZIP111, RsbZIP077, RsbZIP110, RsbZIP117, Rsb…
	GO:0065007	biological regulation	7.63	29	RsbZIP102, RsbZIP101, RsbZIP123, RsbZIP100, RsbZIP066, RsbZIP088, RsbZIP006, RsbZIP028, RsbZIP005, RsbZIP027, RsbZIP048, RsbZIP082, RsbZIP081, RsbZIP080, RsbZIP065, RsbZIP042, RsbZIP063, RsbZIP057, RsbZIP056, RsbZIP011, RsbZIP033, RsbZIP115, RsbZIP072, RsbZIP071, RsbZIP092, RsbZIP032, RsbZIP097, RsbZIP031, RsbZIP052
	GO:0050896	response to stimulus	28.32	43	RsbZIP102, RsbZIP069, RsbZIP101, RsbZIP123, RsbZIP046, RsbZIP100, RsbZIP045, RsbZIP066, RsbZIP088, RsbZIP106, RsbZIP128, RsbZIP006, RsbZIP028, RsbZIP005, RsbZIP027, RsbZIP048, RsbZIP009, RsbZIP107, RsbZIP082, RsbZIP081, RsbZIP080, RsbZIP065, RsbZIP120, RsbZIP042, RsbZIP063, RsbZIP062, RsbZIP057, RsbZIP056, RsbZIP133, RsbZIP011, RsbZIP033, RsbZIP055, RsbZIP115, RsbZIP114, RsbZIP118, RsbZIP072, Rsb…
	GO:0009987	cellular process	67.9	131	RsbZIP003, RsbZIP124, RsbZIP123, RsbZIP002, RsbZIP001, RsbZIP089, RsbZIP122, RsbZIP088, RsbZIP121, RsbZIP007, RsbZIP128, RsbZIP006, RsbZIP127, RsbZIP005, RsbZIP126, RsbZIP004, RsbZIP125, RsbZIP009, RsbZIP008, RsbZIP129, RsbZIP082, RsbZIP081, RsbZIP080, RsbZIP120, RsbZIP087, RsbZIP086, RsbZIP085, RsbZIP113, RsbZIP079, RsbZIP112, RsbZIP078, RsbZIP111, RsbZIP077, RsbZIP110, RsbZIP117, RsbZIP116, Rsb…
	GO:0023052	signaling	16.2	27	RsbZIP102, RsbZIP101, RsbZIP123, RsbZIP100, RsbZIP066, RsbZIP088, RsbZIP006, RsbZIP028, RsbZIP005, RsbZIP027, RsbZIP048, RsbZIP082, RsbZIP081, RsbZIP080, RsbZIP065, RsbZIP042, RsbZIP063, RsbZIP057, RsbZIP056, RsbZIP011, RsbZIP033, RsbZIP115, RsbZIP072, RsbZIP092, RsbZIP032, RsbZIP097, RsbZIP052
	GO:0000003	reproduction	14	14	RsbZIP025, RsbZIP123, RsbZIP023, RsbZIP033, RsbZIP044, RsbZIP055, RsbZIP088, RsbZIP037, RsbZIP119, RsbZIP107, RsbZIP032, RsbZIP120, RsbZIP051, RsbZIP084
	GO:0050789	regulation of biological process	9.72	27	RsbZIP102, RsbZIP101, RsbZIP123, RsbZIP100, RsbZIP066, RsbZIP088, RsbZIP006, RsbZIP028, RsbZIP005, RsbZIP027, RsbZIP048, RsbZIP082, RsbZIP081, RsbZIP080, RsbZIP065, RsbZIP042, RsbZIP063, RsbZIP057, RsbZIP056, RsbZIP011, RsbZIP033, RsbZIP115, RsbZIP072, RsbZIP092, RsbZIP032, RsbZIP097, RsbZIP052
	GO:0008152	metabolic process	133.45	129	RsbZIP003, RsbZIP124, RsbZIP002, RsbZIP123, RsbZIP001, RsbZIP089, RsbZIP122, RsbZIP088, RsbZIP121, RsbZIP007, RsbZIP128, RsbZIP006, RsbZIP127, RsbZIP005, RsbZIP126, RsbZIP004, RsbZIP125, RsbZIP009, RsbZIP008, RsbZIP129, RsbZIP082, RsbZIP081, RsbZIP080, RsbZIP087, RsbZIP120, RsbZIP086, RsbZIP085, RsbZIP113, RsbZIP079, RsbZIP112, RsbZIP078, RsbZIP111, RsbZIP077, RsbZIP110, RsbZIP117, RsbZIP116, Rsb…
	GO:0032502	developmental process	21.48	30	RsbZIP025, RsbZIP102, RsbZIP123, RsbZIP023, RsbZIP044, RsbZIP066, RsbZIP088, RsbZIP007, RsbZIP028, RsbZIP105, RsbZIP104, RsbZIP048, RsbZIP107, RsbZIP082, RsbZIP065, RsbZIP120, RsbZIP063, RsbZIP084, RsbZIP057, RsbZIP056, RsbZIP011, RsbZIP033, RsbZIP055, RsbZIP037, RsbZIP119, RsbZIP090, RsbZIP072, RsbZIP032, RsbZIP097, RsbZIP051
	GO:0007165	signal transduction	27	27	RsbZIP102, RsbZIP101, RsbZIP123, RsbZIP100, RsbZIP066, RsbZIP088, RsbZIP006, RsbZIP028, RsbZIP005, RsbZIP027, RsbZIP048, RsbZIP082, RsbZIP081, RsbZIP080, RsbZIP065, RsbZIP042, RsbZIP063, RsbZIP057, RsbZIP056, RsbZIP011, RsbZIP033, RsbZIP115, RsbZIP072, RsbZIP092, RsbZIP032, RsbZIP097, RsbZIP052
	GO:0006950	response to stress	31	31	RsbZIP069, RsbZIP046, RsbZIP101, RsbZIP123, RsbZIP045, RsbZIP100, RsbZIP066, RsbZIP088, RsbZIP106, RsbZIP128, RsbZIP027, RsbZIP048, RsbZIP009, RsbZIP107, RsbZIP120, RsbZIP042, RsbZIP062, RsbZIP057, RsbZIP056, RsbZIP133, RsbZIP033, RsbZIP055, RsbZIP115, RsbZIP114, RsbZIP118, RsbZIP072, RsbZIP092, RsbZIP010, RsbZIP032, RsbZIP098, RsbZIP031
	GO:0009058	biosynthetic process	129.22	129	RsbZIP003, RsbZIP124, RsbZIP002, RsbZIP123, RsbZIP001, RsbZIP089, RsbZIP122, RsbZIP088, RsbZIP121, RsbZIP007, RsbZIP128, RsbZIP006, RsbZIP127, RsbZIP005, RsbZIP126, RsbZIP004, RsbZIP125, RsbZIP009, RsbZIP008, RsbZIP129, RsbZIP082, RsbZIP081, RsbZIP080, RsbZIP087, RsbZIP120, RsbZIP086, RsbZIP085, RsbZIP113, RsbZIP079, RsbZIP112, RsbZIP078, RsbZIP111, RsbZIP077, RsbZIP110, RsbZIP117, RsbZIP116, Rsb…
	GO:0048856	anatomical structure development	27	27	RsbZIP025, RsbZIP102, RsbZIP123, RsbZIP023, RsbZIP044, RsbZIP066, RsbZIP088, RsbZIP007, RsbZIP028, RsbZIP105, RsbZIP104, RsbZIP048, RsbZIP107, RsbZIP082, RsbZIP065, RsbZIP120, RsbZIP063, RsbZIP084, RsbZIP011, RsbZIP033, RsbZIP055, RsbZIP037, RsbZIP119, RsbZIP090, RsbZIP032, RsbZIP097, RsbZIP051
	GO:0051716	cellular response to stimulus	16.2	27	RsbZIP102, RsbZIP101, RsbZIP123, RsbZIP100, RsbZIP066, RsbZIP088, RsbZIP006, RsbZIP028, RsbZIP005, RsbZIP027, RsbZIP048, RsbZIP082, RsbZIP081, RsbZIP080, RsbZIP065, RsbZIP042, RsbZIP063, RsbZIP057, RsbZIP056, RsbZIP011, RsbZIP033, RsbZIP115, RsbZIP072, RsbZIP092, RsbZIP032, RsbZIP097, RsbZIP052
	GO:0006807	nitrogen compound metabolic process	78.61	129	RsbZIP003, RsbZIP124, RsbZIP002, RsbZIP123, RsbZIP001, RsbZIP089, RsbZIP122, RsbZIP088, RsbZIP121, RsbZIP007, RsbZIP128, RsbZIP006, RsbZIP127, RsbZIP005, RsbZIP126, RsbZIP004, RsbZIP125, RsbZIP009, RsbZIP008, RsbZIP129, RsbZIP082, RsbZIP081, RsbZIP080, RsbZIP087, RsbZIP120, RsbZIP086, RsbZIP085, RsbZIP113, RsbZIP079, RsbZIP112, RsbZIP078, RsbZIP111, RsbZIP077, RsbZIP110, RsbZIP117, RsbZIP116, Rsb…
	GO:0050794	regulation of cellular process	16.2	27	RsbZIP102, RsbZIP101, RsbZIP123, RsbZIP100, RsbZIP066, RsbZIP088, RsbZIP006, RsbZIP028, RsbZIP005, RsbZIP027, RsbZIP048, RsbZIP082, RsbZIP081, RsbZIP080, RsbZIP065, RsbZIP042, RsbZIP063, RsbZIP057, RsbZIP056, RsbZIP011, RsbZIP033, RsbZIP115, RsbZIP072, RsbZIP092, RsbZIP032, RsbZIP097, RsbZIP052
	GO:0007154	cell communication	16.2	27	RsbZIP102, RsbZIP101, RsbZIP123, RsbZIP100, RsbZIP066, RsbZIP088, RsbZIP006, RsbZIP028, RsbZIP005, RsbZIP027, RsbZIP048, RsbZIP082, RsbZIP081, RsbZIP080, RsbZIP065, RsbZIP042, RsbZIP063, RsbZIP057, RsbZIP056, RsbZIP011, RsbZIP033, RsbZIP115, RsbZIP072, RsbZIP092, RsbZIP032, RsbZIP097, RsbZIP052
	GO:0044237	cellular metabolic process	81	129	RsbZIP003, RsbZIP124, RsbZIP002, RsbZIP123, RsbZIP001, RsbZIP089, RsbZIP122, RsbZIP088, RsbZIP121, RsbZIP007, RsbZIP128, RsbZIP006, RsbZIP127, RsbZIP005, RsbZIP126, RsbZIP004, RsbZIP125, RsbZIP009, RsbZIP008, RsbZIP129, RsbZIP082, RsbZIP081, RsbZIP080, RsbZIP087, RsbZIP120, RsbZIP086, RsbZIP085, RsbZIP113, RsbZIP079, RsbZIP112, RsbZIP078, RsbZIP111, RsbZIP077, RsbZIP110, RsbZIP117, RsbZIP116, Rsb…
	GO:0034641	cellular nitrogen compound metabolic process	129.13	129	RsbZIP003, RsbZIP124, RsbZIP002, RsbZIP123, RsbZIP001, RsbZIP089, RsbZIP122, RsbZIP088, RsbZIP121, RsbZIP007, RsbZIP128, RsbZIP006, RsbZIP127, RsbZIP005, RsbZIP126, RsbZIP004, RsbZIP125, RsbZIP009, RsbZIP008, RsbZIP129, RsbZIP082, RsbZIP081, RsbZIP080, RsbZIP087, RsbZIP120, RsbZIP086, RsbZIP085, RsbZIP113, RsbZIP079, RsbZIP112, RsbZIP078, RsbZIP111, RsbZIP077, RsbZIP110, RsbZIP117, RsbZIP116, Rsb…
Molecular Function	GO:0003674	molecular_function	59.99	131	RsbZIP003, RsbZIP124, RsbZIP002, RsbZIP123, RsbZIP001, RsbZIP089, RsbZIP122, RsbZIP088, RsbZIP121, RsbZIP007, RsbZIP128, RsbZIP006, RsbZIP127, RsbZIP005, RsbZIP126, RsbZIP004, RsbZIP125, RsbZIP009, RsbZIP008, RsbZIP129, RsbZIP082, RsbZIP081, RsbZIP080, RsbZIP087, RsbZIP120, RsbZIP086, RsbZIP085, RsbZIP084, RsbZIP113, RsbZIP079, RsbZIP112, RsbZIP078, RsbZIP111, RsbZIP077, RsbZIP110, RsbZIP117, Rsb…
	GO:0005488	binding	24.38	90	RsbZIP003, RsbZIP047, RsbZIP046, RsbZIP123, RsbZIP001, RsbZIP045, RsbZIP088, RsbZIP121, RsbZIP007, RsbZIP128, RsbZIP006, RsbZIP127, RsbZIP005, RsbZIP048, RsbZIP009, RsbZIP008, RsbZIP082, RsbZIP081, RsbZIP080, RsbZIP043, RsbZIP087, RsbZIP120, RsbZIP042, RsbZIP086, RsbZIP041, RsbZIP085, RsbZIP084, RsbZIP113, RsbZIP079, RsbZIP112, RsbZIP033, RsbZIP110, RsbZIP117, RsbZIP039, RsbZIP116, RsbZIP115, Rsb…
	GO:0140110	transcription regulator activity	75.6	126	RsbZIP003, RsbZIP124, RsbZIP002, RsbZIP123, RsbZIP001, RsbZIP089, RsbZIP122, RsbZIP088, RsbZIP121, RsbZIP007, RsbZIP128, RsbZIP006, RsbZIP127, RsbZIP005, RsbZIP126, RsbZIP004, RsbZIP125, RsbZIP009, RsbZIP008, RsbZIP129, RsbZIP082, RsbZIP081, RsbZIP080, RsbZIP087, RsbZIP120, RsbZIP086, RsbZIP085, RsbZIP113, RsbZIP079, RsbZIP112, RsbZIP078, RsbZIP111, RsbZIP077, RsbZIP110, RsbZIP117, RsbZIP116, Rsb…
	GO:1901363	heterocyclic compound binding	32.04	89	RsbZIP003, RsbZIP047, RsbZIP046, RsbZIP123, RsbZIP001, RsbZIP045, RsbZIP088, RsbZIP121, RsbZIP007, RsbZIP128, RsbZIP006, RsbZIP127, RsbZIP005, RsbZIP048, RsbZIP009, RsbZIP008, RsbZIP082, RsbZIP081, RsbZIP080, RsbZIP043, RsbZIP087, RsbZIP120, RsbZIP042, RsbZIP086, RsbZIP041, RsbZIP085, RsbZIP084, RsbZIP113, RsbZIP079, RsbZIP112, RsbZIP033, RsbZIP110, RsbZIP117, RsbZIP039, RsbZIP116, RsbZIP115, Rsb…
	GO:0003700	DNA-binding transcription factor activity	126	126	RsbZIP003, RsbZIP124, RsbZIP002, RsbZIP123, RsbZIP001, RsbZIP089, RsbZIP122, RsbZIP088, RsbZIP121, RsbZIP007, RsbZIP128, RsbZIP006, RsbZIP127, RsbZIP005, RsbZIP126, RsbZIP004, RsbZIP125, RsbZIP009, RsbZIP008, RsbZIP129, RsbZIP082, RsbZIP081, RsbZIP080, RsbZIP087, RsbZIP120, RsbZIP086, RsbZIP085, RsbZIP113, RsbZIP079, RsbZIP112, RsbZIP078, RsbZIP111, RsbZIP077, RsbZIP110, RsbZIP117, RsbZIP116, Rsb…
	GO:0097159	organic cyclic compound binding	32.04	89	RsbZIP003, RsbZIP047, RsbZIP046, RsbZIP123, RsbZIP001, RsbZIP045, RsbZIP088, RsbZIP121, RsbZIP007, RsbZIP128, RsbZIP006, RsbZIP127, RsbZIP005, RsbZIP048, RsbZIP009, RsbZIP008, RsbZIP082, RsbZIP081, RsbZIP080, RsbZIP043, RsbZIP087, RsbZIP120, RsbZIP042, RsbZIP086, RsbZIP041, RsbZIP085, RsbZIP084, RsbZIP113, RsbZIP079, RsbZIP112, RsbZIP033, RsbZIP110, RsbZIP117, RsbZIP039, RsbZIP116, RsbZIP115, Rsb…
	GO:0003676	nucleic acid binding	53.4	89	RsbZIP003, RsbZIP047, RsbZIP046, RsbZIP123, RsbZIP001, RsbZIP045, RsbZIP088, RsbZIP121, RsbZIP007, RsbZIP128, RsbZIP006, RsbZIP127, RsbZIP005, RsbZIP048, RsbZIP009, RsbZIP008, RsbZIP082, RsbZIP081, RsbZIP080, RsbZIP043, RsbZIP087, RsbZIP120, RsbZIP042, RsbZIP086, RsbZIP041, RsbZIP085, RsbZIP084, RsbZIP113, RsbZIP079, RsbZIP112, RsbZIP033, RsbZIP110, RsbZIP117, RsbZIP039, RsbZIP116, RsbZIP115, Rsb…
	GO:0003677	DNA binding	89	89	RsbZIP003, RsbZIP047, RsbZIP046, RsbZIP123, RsbZIP001, RsbZIP045, RsbZIP088, RsbZIP121, RsbZIP007, RsbZIP128, RsbZIP006, RsbZIP127, RsbZIP005, RsbZIP048, RsbZIP009, RsbZIP008, RsbZIP082, RsbZIP081, RsbZIP080, RsbZIP043, RsbZIP087, RsbZIP120, RsbZIP042, RsbZIP086, RsbZIP041, RsbZIP085, RsbZIP084, RsbZIP113, RsbZIP079, RsbZIP112, RsbZIP033, RsbZIP110, RsbZIP117, RsbZIP039, RsbZIP116, RsbZIP115, Rsb…
Cellular Component	GO:0005575	cellular_component	106.54	86	RsbZIP003, RsbZIP047, RsbZIP046, RsbZIP123, RsbZIP002, RsbZIP045, RsbZIP089, RsbZIP044, RsbZIP088, RsbZIP121, RsbZIP007, RsbZIP128, RsbZIP006, RsbZIP127, RsbZIP005, RsbZIP048, RsbZIP009, RsbZIP008, RsbZIP082, RsbZIP081, RsbZIP080, RsbZIP043, RsbZIP087, RsbZIP120, RsbZIP042, RsbZIP086, RsbZIP085, RsbZIP041, RsbZIP040, RsbZIP113, RsbZIP079, RsbZIP078, RsbZIP033, RsbZIP117, RsbZIP039, RsbZIP116, Rsb…
	GO:0044464	cell part	22.23	81	RsbZIP003, RsbZIP047, RsbZIP046, RsbZIP123, RsbZIP045, RsbZIP089, RsbZIP121, RsbZIP044, RsbZIP088, RsbZIP007, RsbZIP128, RsbZIP006, RsbZIP127, RsbZIP005, RsbZIP048, RsbZIP009, RsbZIP008, RsbZIP082, RsbZIP081, RsbZIP080, RsbZIP120, RsbZIP043, RsbZIP087, RsbZIP042, RsbZIP086, RsbZIP041, RsbZIP085, RsbZIP040, RsbZIP113, RsbZIP079, RsbZIP033, RsbZIP117, RsbZIP039, RsbZIP116, RsbZIP115, RsbZIP037, Rsb…
	GO:0043226	organelle	18.4	79	RsbZIP003, RsbZIP047, RsbZIP046, RsbZIP123, RsbZIP045, RsbZIP089, RsbZIP044, RsbZIP088, RsbZIP121, RsbZIP007, RsbZIP128, RsbZIP006, RsbZIP127, RsbZIP005, RsbZIP048, RsbZIP009, RsbZIP008, RsbZIP082, RsbZIP081, RsbZIP080, RsbZIP120, RsbZIP043, RsbZIP087, RsbZIP042, RsbZIP086, RsbZIP041, RsbZIP085, RsbZIP040, RsbZIP079, RsbZIP033, RsbZIP117, RsbZIP039, RsbZIP116, RsbZIP115, RsbZIP037, RsbZIP114, Rsb…
	GO:0005623	cell	13.34	81	RsbZIP003, RsbZIP047, RsbZIP046, RsbZIP123, RsbZIP045, RsbZIP089, RsbZIP121, RsbZIP044, RsbZIP088, RsbZIP007, RsbZIP128, RsbZIP006, RsbZIP127, RsbZIP005, RsbZIP048, RsbZIP009, RsbZIP008, RsbZIP082, RsbZIP081, RsbZIP080, RsbZIP120, RsbZIP043, RsbZIP087, RsbZIP042, RsbZIP086, RsbZIP041, RsbZIP085, RsbZIP040, RsbZIP113, RsbZIP079, RsbZIP033, RsbZIP117, RsbZIP039, RsbZIP116, RsbZIP115, RsbZIP037, Rsb…
	GO:0005622	intracellular	21.66	81	RsbZIP003, RsbZIP047, RsbZIP046, RsbZIP123, RsbZIP045, RsbZIP089, RsbZIP121, RsbZIP044, RsbZIP088, RsbZIP007, RsbZIP128, RsbZIP006, RsbZIP127, RsbZIP005, RsbZIP048, RsbZIP009, RsbZIP008, RsbZIP082, RsbZIP081, RsbZIP080, RsbZIP120, RsbZIP043, RsbZIP087, RsbZIP042, RsbZIP086, RsbZIP041, RsbZIP085, RsbZIP040, RsbZIP113, RsbZIP079, RsbZIP033, RsbZIP117, RsbZIP039, RsbZIP116, RsbZIP115, RsbZIP037, Rsb…
	GO:0044424	intracellular part	36.1	81	RsbZIP003, RsbZIP047, RsbZIP046, RsbZIP123, RsbZIP045, RsbZIP089, RsbZIP121, RsbZIP044, RsbZIP088, RsbZIP007, RsbZIP128, RsbZIP006, RsbZIP127, RsbZIP005, RsbZIP048, RsbZIP009, RsbZIP008, RsbZIP082, RsbZIP081, RsbZIP080, RsbZIP120, RsbZIP043, RsbZIP087, RsbZIP042, RsbZIP086, RsbZIP041, RsbZIP085, RsbZIP040, RsbZIP113, RsbZIP079, RsbZIP033, RsbZIP117, RsbZIP039, RsbZIP116, RsbZIP115, RsbZIP037, Rsb…
	GO:0043229	intracellular organelle	30.67	79	RsbZIP003, RsbZIP047, RsbZIP046, RsbZIP123, RsbZIP045, RsbZIP089, RsbZIP044, RsbZIP088, RsbZIP121, RsbZIP007, RsbZIP128, RsbZIP006, RsbZIP127, RsbZIP005, RsbZIP048, RsbZIP009, RsbZIP008, RsbZIP082, RsbZIP081, RsbZIP080, RsbZIP043, RsbZIP087, RsbZIP120, RsbZIP042, RsbZIP086, RsbZIP085, RsbZIP041, RsbZIP040, RsbZIP079, RsbZIP033, RsbZIP117, RsbZIP039, RsbZIP116, RsbZIP115, RsbZIP037, RsbZIP114, Rsb…
	GO:0043227	membrane-bounded organelle	30.36	79	RsbZIP003, RsbZIP047, RsbZIP046, RsbZIP123, RsbZIP045, RsbZIP089, RsbZIP044, RsbZIP088, RsbZIP121, RsbZIP007, RsbZIP128, RsbZIP006, RsbZIP127, RsbZIP005, RsbZIP048, RsbZIP009, RsbZIP008, RsbZIP082, RsbZIP081, RsbZIP080, RsbZIP043, RsbZIP087, RsbZIP120, RsbZIP042, RsbZIP086, RsbZIP085, RsbZIP041, RsbZIP040, RsbZIP079, RsbZIP033, RsbZIP117, RsbZIP039, RsbZIP116, RsbZIP115, RsbZIP037, RsbZIP114, Rsb…
	GO:0043231	intracellular membrane-bounded organelle	50.23	79	RsbZIP003, RsbZIP047, RsbZIP046, RsbZIP123, RsbZIP045, RsbZIP089, RsbZIP044, RsbZIP088, RsbZIP121, RsbZIP007, RsbZIP128, RsbZIP006, RsbZIP127, RsbZIP005, RsbZIP048, RsbZIP009, RsbZIP008, RsbZIP082, RsbZIP081, RsbZIP080, RsbZIP043, RsbZIP087, RsbZIP120, RsbZIP042, RsbZIP086, RsbZIP085, RsbZIP041, RsbZIP040, RsbZIP079, RsbZIP033, RsbZIP117, RsbZIP039, RsbZIP116, RsbZIP115, RsbZIP037, RsbZIP114, Rsb…
	GO:0005737	cytoplasm	27.4	22	RsbZIP014, RsbZIP113, RsbZIP057, RsbZIP046, RsbZIP101, RsbZIP023, RsbZIP056, RsbZIP045, RsbZIP100, RsbZIP044, RsbZIP121, RsbZIP039, RsbZIP072, RsbZIP094, RsbZIP093, RsbZIP092, RsbZIP120, RsbZIP042, RsbZIP086, RsbZIP085, RsbZIP041, RsbZIP095
	GO:0044444	cytoplasmic part	9	13	RsbZIP057, RsbZIP023, RsbZIP056, RsbZIP044, RsbZIP039, RsbZIP072, RsbZIP094, RsbZIP092, RsbZIP120, RsbZIP042, RsbZIP086, RsbZIP085, RsbZIP095
	GO:0005634	nucleus	79.72	79	RsbZIP003, RsbZIP047, RsbZIP046, RsbZIP123, RsbZIP045, RsbZIP089, RsbZIP044, RsbZIP088, RsbZIP121, RsbZIP007, RsbZIP128, RsbZIP006, RsbZIP127, RsbZIP005, RsbZIP048, RsbZIP009, RsbZIP008, RsbZIP082, RsbZIP081, RsbZIP080, RsbZIP043, RsbZIP087, RsbZIP120, RsbZIP042, RsbZIP086, RsbZIP041, RsbZIP085, RsbZIP040, RsbZIP079, RsbZIP033, RsbZIP117, RsbZIP039, RsbZIP116, RsbZIP115, RsbZIP037, RsbZIP114, Rsb…
	GO:0005829	cytosol	10	10	RsbZIP057, RsbZIP023, RsbZIP056, RsbZIP044, RsbZIP039, RsbZIP072, RsbZIP094, RsbZIP086, RsbZIP085, RsbZIP095

## Sheet: Sheet3
Level	GO ID	GO Name	GO Type	Parents (ACC)	Parents (Name)	Nodescore	#Seqs	Sequence Names
1	GO:0005575	cellular_component	Cellular Component			106.54	86	RsbZIP003, RsbZIP047, RsbZIP046, RsbZIP123, RsbZIP002, RsbZIP045, RsbZIP089, RsbZIP044, RsbZIP088, RsbZIP121, RsbZIP007, RsbZIP128, RsbZIP006, RsbZIP127, RsbZIP005, RsbZIP048, RsbZIP009, RsbZIP008, RsbZIP082, RsbZIP081, RsbZIP080, RsbZIP043, RsbZIP087, RsbZIP120, RsbZIP042, RsbZIP086, RsbZIP085, RsbZIP041, RsbZIP040, RsbZIP113, RsbZIP079, RsbZIP078, RsbZIP033, RsbZIP117, RsbZIP039, RsbZIP116, Rsb…
2	GO:0044464	cell part	Cellular Component	GO:0005575, GO:0005623	cellular_component, cell	22.23	81	RsbZIP003, RsbZIP047, RsbZIP046, RsbZIP123, RsbZIP045, RsbZIP089, RsbZIP121, RsbZIP044, RsbZIP088, RsbZIP007, RsbZIP128, RsbZIP006, RsbZIP127, RsbZIP005, RsbZIP048, RsbZIP009, RsbZIP008, RsbZIP082, RsbZIP081, RsbZIP080, RsbZIP120, RsbZIP043, RsbZIP087, RsbZIP042, RsbZIP086, RsbZIP041, RsbZIP085, RsbZIP040, RsbZIP113, RsbZIP079, RsbZIP033, RsbZIP117, RsbZIP039, RsbZIP116, RsbZIP115, RsbZIP037, Rsb…
2	GO:0043226	organelle	Cellular Component	GO:0005575	cellular_component	18.4	79	RsbZIP003, RsbZIP047, RsbZIP046, RsbZIP123, RsbZIP045, RsbZIP089, RsbZIP044, RsbZIP088, RsbZIP121, RsbZIP007, RsbZIP128, RsbZIP006, RsbZIP127, RsbZIP005, RsbZIP048, RsbZIP009, RsbZIP008, RsbZIP082, RsbZIP081, RsbZIP080, RsbZIP120, RsbZIP043, RsbZIP087, RsbZIP042, RsbZIP086, RsbZIP041, RsbZIP085, RsbZIP040, RsbZIP079, RsbZIP033, RsbZIP117, RsbZIP039, RsbZIP116, RsbZIP115, RsbZIP037, RsbZIP114, Rsb…
2	GO:0005623	cell	Cellular Component	GO:0005575	cellular_component	13.34	81	RsbZIP003, RsbZIP047, RsbZIP046, RsbZIP123, RsbZIP045, RsbZIP089, RsbZIP121, RsbZIP044, RsbZIP088, RsbZIP007, RsbZIP128, RsbZIP006, RsbZIP127, RsbZIP005, RsbZIP048, RsbZIP009, RsbZIP008, RsbZIP082, RsbZIP081, RsbZIP080, RsbZIP120, RsbZIP043, RsbZIP087, RsbZIP042, RsbZIP086, RsbZIP041, RsbZIP085, RsbZIP040, RsbZIP113, RsbZIP079, RsbZIP033, RsbZIP117, RsbZIP039, RsbZIP116, RsbZIP115, RsbZIP037, Rsb…
3	GO:0005622	intracellular	Cellular Component	GO:0044464	cell part	21.66	81	RsbZIP003, RsbZIP047, RsbZIP046, RsbZIP123, RsbZIP045, RsbZIP089, RsbZIP121, RsbZIP044, RsbZIP088, RsbZIP007, RsbZIP128, RsbZIP006, RsbZIP127, RsbZIP005, RsbZIP048, RsbZIP009, RsbZIP008, RsbZIP082, RsbZIP081, RsbZIP080, RsbZIP120, RsbZIP043, RsbZIP087, RsbZIP042, RsbZIP086, RsbZIP041, RsbZIP085, RsbZIP040, RsbZIP113, RsbZIP079, RsbZIP033, RsbZIP117, RsbZIP039, RsbZIP116, RsbZIP115, RsbZIP037, Rsb…
3	GO:0044424	intracellular part	Cellular Component	GO:0044464, GO:0005622	cell part, intracellular	36.1	81	RsbZIP003, RsbZIP047, RsbZIP046, RsbZIP123, RsbZIP045, RsbZIP089, RsbZIP121, RsbZIP044, RsbZIP088, RsbZIP007, RsbZIP128, RsbZIP006, RsbZIP127, RsbZIP005, RsbZIP048, RsbZIP009, RsbZIP008, RsbZIP082, RsbZIP081, RsbZIP080, RsbZIP120, RsbZIP043, RsbZIP087, RsbZIP042, RsbZIP086, RsbZIP041, RsbZIP085, RsbZIP040, RsbZIP113, RsbZIP079, RsbZIP033, RsbZIP117, RsbZIP039, RsbZIP116, RsbZIP115, RsbZIP037, Rsb…
3	GO:0043229	intracellular organelle	Cellular Component	GO:0043226, GO:0044424	organelle, intracellular part	30.67	79	RsbZIP003, RsbZIP047, RsbZIP046, RsbZIP123, RsbZIP045, RsbZIP089, RsbZIP044, RsbZIP088, RsbZIP121, RsbZIP007, RsbZIP128, RsbZIP006, RsbZIP127, RsbZIP005, RsbZIP048, RsbZIP009, RsbZIP008, RsbZIP082, RsbZIP081, RsbZIP080, RsbZIP043, RsbZIP087, RsbZIP120, RsbZIP042, RsbZIP086, RsbZIP085, RsbZIP041, RsbZIP040, RsbZIP079, RsbZIP033, RsbZIP117, RsbZIP039, RsbZIP116, RsbZIP115, RsbZIP037, RsbZIP114, Rsb…
3	GO:0043227	membrane-bounded organelle	Cellular Component	GO:0043226	organelle	30.36	79	RsbZIP003, RsbZIP047, RsbZIP046, RsbZIP123, RsbZIP045, RsbZIP089, RsbZIP044, RsbZIP088, RsbZIP121, RsbZIP007, RsbZIP128, RsbZIP006, RsbZIP127, RsbZIP005, RsbZIP048, RsbZIP009, RsbZIP008, RsbZIP082, RsbZIP081, RsbZIP080, RsbZIP043, RsbZIP087, RsbZIP120, RsbZIP042, RsbZIP086, RsbZIP085, RsbZIP041, RsbZIP040, RsbZIP079, RsbZIP033, RsbZIP117, RsbZIP039, RsbZIP116, RsbZIP115, RsbZIP037, RsbZIP114, Rsb…
4	GO:0043231	intracellular membrane-bounded organelle	Cellular Component	GO:0043227, GO:0043229	membrane-bounded organelle, intracellular organelle	50.23	79	RsbZIP003, RsbZIP047, RsbZIP046, RsbZIP123, RsbZIP045, RsbZIP089, RsbZIP044, RsbZIP088, RsbZIP121, RsbZIP007, RsbZIP128, RsbZIP006, RsbZIP127, RsbZIP005, RsbZIP048, RsbZIP009, RsbZIP008, RsbZIP082, RsbZIP081, RsbZIP080, RsbZIP043, RsbZIP087, RsbZIP120, RsbZIP042, RsbZIP086, RsbZIP085, RsbZIP041, RsbZIP040, RsbZIP079, RsbZIP033, RsbZIP117, RsbZIP039, RsbZIP116, RsbZIP115, RsbZIP037, RsbZIP114, Rsb…
4	GO:0005737	cytoplasm	Cellular Component	GO:0044424	intracellular part	27.4	22	RsbZIP014, RsbZIP113, RsbZIP057, RsbZIP046, RsbZIP101, RsbZIP023, RsbZIP056, RsbZIP045, RsbZIP100, RsbZIP044, RsbZIP121, RsbZIP039, RsbZIP072, RsbZIP094, RsbZIP093, RsbZIP092, RsbZIP120, RsbZIP042, RsbZIP086, RsbZIP085, RsbZIP041, RsbZIP095
4	GO:0044444	cytoplasmic part	Cellular Component	GO:0005737, GO:0044424	cytoplasm, intracellular part	9	13	RsbZIP057, RsbZIP023, RsbZIP056, RsbZIP044, RsbZIP039, RsbZIP072, RsbZIP094, RsbZIP092, RsbZIP120, RsbZIP042, RsbZIP086, RsbZIP085, RsbZIP095
5	GO:0005634	nucleus	Cellular Component	GO:0043231	intracellular membrane-bounded organelle	79.72	79	RsbZIP003, RsbZIP047, RsbZIP046, RsbZIP123, RsbZIP045, RsbZIP089, RsbZIP044, RsbZIP088, RsbZIP121, RsbZIP007, RsbZIP128, RsbZIP006, RsbZIP127, RsbZIP005, RsbZIP048, RsbZIP009, RsbZIP008, RsbZIP082, RsbZIP081, RsbZIP080, RsbZIP043, RsbZIP087, RsbZIP120, RsbZIP042, RsbZIP086, RsbZIP041, RsbZIP085, RsbZIP040, RsbZIP079, RsbZIP033, RsbZIP117, RsbZIP039, RsbZIP116, RsbZIP115, RsbZIP037, RsbZIP114, Rsb…
5	GO:0005829	cytosol	Cellular Component	GO:0044444	cytoplasmic part	10	10	RsbZIP057, RsbZIP023, RsbZIP056, RsbZIP044, RsbZIP039, RsbZIP072, RsbZIP094, RsbZIP086, RsbZIP085, RsbZIP095
