# Supplementary material for: Genome- and Transcriptome-Wide Characterization of bZIP Gene Family Identifies Potential Members Involved in Abiotic Stress Response and Anthocyanin Biosynthesis in Radish (Raphanus sativus L.)
Source: Int J Mol Sci. 2019 Dec 16;20(24):6334. doi: 10.3390/ijms20246334 (PMC6941039; doi:10.3390/ijms20246334)
Supplement: Supplementary file 1 [file ijms-20-06334-s001.zip › Table S5.xlsx]

## Sheet: Sheet1
Table S5. Cis-element analysis of RsbZIP promoters
Gene Name	Length (bp)	ABRE	AuxRR-core	CGTCA-motif	CCAAT-box	ERE	GARE-motif	LTR	MBS	TC-rich	TCA-element	TGA-element	W -box	WUN-motif	ACE-box	G-box
RsbZIP001	1500	√		√	√	√						√	√	√		√
RsbZIP002	1500	√		√								√		√
RsbZIP003	1500	√		√		√		√					√	√		√
RsbZIP004	1500	√	√	√		√			√		√		√
RsbZIP005	110
RsbZIP006	1500	√				√	√						√			√
RsbZIP007	1500	√				√		√		√	√	√	√			√
RsbZIP008	1500			√									√			√
RsbZIP009	763			√		√				√		√
RsbZIP010	1500	√		√				√		√	√					√
RsbZIP011	1500	√		√	√				√		√			√		√
RsbZIP012	1500	√														√
RsbZIP013	104	√														√
RsbZIP014	1500	√		√							√			√		√
RsbZIP015	1200	√				√			√		√					√
RsbZIP016	1247				√	√	√					√
RsbZIP017	1500	√				√		√	√	√						√
RsbZIP018	1500					√				√			√
RsbZIP019	1500			√		√		√	√	√	√
RsbZIP020	456												√
RsbZIP021	1500					√				√			√
RsbZIP022	1380					√			√		√	√	√
RsbZIP023	1500	√	√	√				√	√	√	√				√	√
RsbZIP024	1500	√	√			√		√		√					√
RsbZIP025	1500	√		√		√	√	√	√							√
RsbZIP026	1500	√		√						√		√		√		√
RsbZIP027	1500			√	√			√			√				√	√
RsbZIP028	1405	√		√	√								√	√		√
RsbZIP029	1030	√								√		√		√		√
RsbZIP030	614
RsbZIP031	1500	√				√				√				√		√
RsbZIP032	1500	√		√		√		√					√			√
RsbZIP033	1500	√		√				√	√	√			√		√	√
RsbZIP034	1500	√		√		√		√	√				√	√
RsbZIP035	1500	√				√			√		√					√
RsbZIP036	1500	√		√				√					√
RsbZIP037	247								√	√
RsbZIP038	1500	√		√				√		√			√		√	√
RsbZIP039	1500					√				√	√	√			√
RsbZIP040	1270	√			√		√		√			√			√	√
RsbZIP041	0
RsbZIP042	956	√	√	√							√	√				√
RsbZIP043	1500	√						√				√
RsbZIP044	1500	√								√	√			√		√
RsbZIP045	1500	√				√				√				√		√
RsbZIP046	1500	√				√				√				√		√
RsbZIP047	1500	√		√	√			√			√	√	√
RsbZIP048	1500	√		√						√	√			√		√
RsbZIP049	1500					√							√	√		√
RsbZIP050	1500	√											√	√		√
RsbZIP051	774	√		√		√		√		√						√
RsbZIP052	1500										√		√
RsbZIP053	91	√
RsbZIP054	1500	√	√						√				√			√
RsbZIP055	1500	√				√	√		√			√		√		√
RsbZIP056	1500			√	√	√						√	√	√
RsbZIP057	195			√
RsbZIP058	1500	√				√					√		√			√
RsbZIP059	1500	√	√	√		√			√	√			√			√
RsbZIP060	1500	√		√	√			√		√	√		√			√
RsbZIP061	1500	√		√	√			√		√	√		√			√
RsbZIP062	1500	√	√	√	√	√			√	√	√		√	√		√
RsbZIP063	1500	√		√						√						√
RsbZIP064	1500	√							√			√		√		√
RsbZIP065	1500	√		√				√	√				√			√
RsbZIP066	1500	√						√					√
RsbZIP067	1500					√		√	√	√
RsbZIP068	1500	√	√	√		√				√				√		√
RsbZIP069	1500	√		√	√	√				√		√		√		√
RsbZIP070	1500	√		√					√		√		√			√
RsbZIP071	1500	√		√						√						√
RsbZIP072	1500			√
RsbZIP073	1500			√		√					√		√
RsbZIP074	1500	√		√		√							√			√
RsbZIP075	1500	√				√							√			√
RsbZIP076	1500	√		√		√			√		√		√	√		√
RsbZIP077	1500	√		√		√			√		√		√	√		√
RsbZIP078	1500	√		√				√	√	√	√
RsbZIP079	1500	√	√	√		√	√	√	√		√					√
RsbZIP080	1500	√		√		√	√	√		√				√	√	√
RsbZIP081	1500	√		√		√	√	√		√				√	√	√
RsbZIP082	1500	√	√			√		√	√	√	√		√			√
RsbZIP083	1500					√					√
RsbZIP084	431						√			√	√		√
RsbZIP085	1500	√		√							√	√		√	√	√
RsbZIP086	0
RsbZIP087	542						√	√				√	√
RsbZIP088	98
RsbZIP089	1275	√		√					√	√				√	√	√
RsbZIP090	1072	√	√			√						√				√
RsbZIP091	516	√
RsbZIP092	1500	√		√		√					√		√			√
RsbZIP093	1500	√				√		√		√		√			√	√
RsbZIP094	281					√
RsbZIP095	281					√
RsbZIP096	1500			√	√	√			√	√			√
RsbZIP097	357	√			√	√										√
RsbZIP098	638	√												√
RsbZIP099	1353					√	√			√		√	√	√
RsbZIP100	1338	√		√		√		√		√			√			√
RsbZIP101	1337	√		√		√		√		√			√			√
RsbZIP102	1500	√		√	√	√								√		√
RsbZIP103	1500	√		√			√				√		√		√	√
RsbZIP104	1500	√			√	√		√					√	√		√
RsbZIP105	1500			√	√	√		√		√				√
RsbZIP106	1500	√	√			√						√				√
RsbZIP107	1275	√	√			√										√
RsbZIP108	1500	√	√			√				√						√
RsbZIP109	1500	√	√			√				√	√					√
RsbZIP110	1500			√		√				√		√	√
RsbZIP111	746	√			√	√			√		√					√
RsbZIP112	1500	√		√		√	√			√				√		√
RsbZIP113	1500	√				√	√		√				√		√	√
RsbZIP114	1500			√		√			√		√		√
RsbZIP115	465			√		√
RsbZIP116	520	√														√
RsbZIP117	1500	√		√		√	√				√		√			√
RsbZIP118	1500		√			√	√			√	√		√
RsbZIP119	1500	√				√				√	√		√			√
RsbZIP120	1500			√			√			√	√					√
RsbZIP121	1500	√		√			√	√								√
RsbZIP122	182					√			√
RsbZIP123	1500	√				√				√			√			√
RsbZIP124	1500			√		√			√					√		√
RsbZIP125	1500	√		√								√			√	√
RsbZIP126	1500					√	√			√		√	√	√
RsbZIP127	1500	√	√	√				√						√
RsbZIP128	1500	√	√	√		√			√					√		√
RsbZIP129	1500	√		√			√	√	√		√					√
RsbZIP130	1500	√		√		√		√		√		√				√
RsbZIP131	1051
RsbZIP132	1500	√		√		√				√		√				√
RsbZIP133	731	√		√		√								√	√	√
RsbZIP134	1500					√			√		√		√
RsbZIP135	1500	√				√							√	√		√
"√"represents the gene promoter contained the element
