# Supplementary material for: Genome- and Transcriptome-Wide Characterization of bZIP Gene Family Identifies Potential Members Involved in Abiotic Stress Response and Anthocyanin Biosynthesis in Radish (Raphanus sativus L.)
Source: Int J Mol Sci. 2019 Dec 16;20(24):6334. doi: 10.3390/ijms20246334 (PMC6941039; doi:10.3390/ijms20246334)
Supplement: Supplementary file 1 [file ijms-20-06334-s001.zip › Table S6.xlsx]

## Sheet: Sheet2
Table S6. Promoter sequences of genes involved in anthocyanin biosynthesis
Rs065380	Product=chalcone synthase [BLAST2GO] | Best-Hit: Chalcone and stilbene synthase family protein [AT5G13930]
TAGCGTCGGCTAAAAAACGTCTCTTAAGTTTTAACTAAAAAAACTAAGAACCGGTTCTTAAATAAGATATTTAAAAGCCTGTTTTATATTTTTTAGTTAAAAAAAAAGACAGCTTTAGCCGAATTTAAGAACCCCACCTTAAAAACTTCTTATTTAAGATCCGGTTTTATATTTTTTAGTTAAAATTTAAGAGAATTTTTTAGCCGAATTTAAGAACCCCACCTTAAAAATCCATGGTTAATCATGGTCTTAAAAAACACAATCAGGTTCTCGTGGTTTCTTGCTTATTACGGCCCCCTCCCCTGTTATGACATACCCATAATGGTTAGCTGAACGAGTGTTTCGAAAAAAGAAAAAGTCAGCTGATCGAGTCAAGTTCTACGGCTCAGCTTTGATTAT…
Rs043850	Product=chalcone synthase family protein [BLAST2GO] | Chalcone and stilbene synthase family protein [AT4G34850]
CCTTATCGTTTTTTTTCTTTTTCACTATACGGAGGAAAAGACCAAAGAAAAAAAGAATATTTACTTGTCTGTTCACTGTTGGGTTTGGGTTTGGGTTTGAGTCTGAGTCTGAGTGTGGGCCCACTAGTGATTCAATGGATATGTCTCGAAACGAATCCATTACAGCAAATGGTGATGCAACAAGTTACAAGACATGGAGGAAAACAGTCTAGAACTTTTCTCCAATCTATGTGCTTCTTCTGTGTATCTACGCATTTCAGGGAGGAGCAGTGGCATTTGTGGTTTGATAGCTTTAAGATTCCTACGATTTTT
Rs130370	Product=chalcone synthase [BLAST2GO] | Best-Hit: Chalcone and stilbene synthase family protein [AT5G13930]
ACTACTAAATCAAGCAACAAACGTTTCACATTTTGTCTTTCCCAAAATGTTACTTAATGATCTAGCTTCACAATACGCTAAGAAATATAATATTCTCTAATTATTTATCCTATTTATAAGTTAAGATTACTTATAGAATATCTTGTTAGTCAAAATATATTTGAATAATAAAAAAAGAATATATATATATATATATATATATATTAAATGCATGATATTAAAGAAGAAAATATCTCATTAGTTAATTGCAACTGATTTTTGATAATACAAAATTTACTATAGAGATTTAAATATTAATGGTAGATAATAGATAAATATAAGGAGTAGTTGCAACAACTTTCTGATTGCTAAATCCCAATATAGATATTTAATTTGAATTAAAAATGATCATATAAATAT…
Rs151420	Product=chalcone synthase family protein [BLAST2GO] | Chalcone and stilbene synthase family protein [AT4G34850]
GGTAGCCTGGTACAACAATGATTATGTTTGTGATTCCAACATCAATAATTCTTTGACTAAAATGTACTTTTTTCAAAAAAAAAAAAATCAATAATTCAATACAAAACAGTTGGCGTCAGTGACTTGAATTTGATTATTGTACTTTTACAATTTTTAAATAAATACATCAATTAAGAGGCCCATAAAATTTAGGCCAAATAAACTAATTAATAAGCCCACATATAATTTTCTAAAATCCAAAACTTGTTTGGTTTAGCCCATAAACTTTAGTTACAATCACTAACATAGGATATATCCTTTAGTGTATTCGATGCAGCTCAAGGTCCAGTGTGTCACTGAAACTAATAATTTATCACAGCTATGCATTTGCTGCGGATAATATAAGAACAAGATAAGAAA…
Rs314810	Product=chalcone synthase [BLAST2GO] | Best-Hit: Chalcone and stilbene synthase family protein [AT5G13930]
TAGAAAAATATAAAACGTTTATAAATATTGGTACGTTAACGAAATAAACTTTAGATATAAAAAATTAATGACTTTGATAAGGTGCTACAATTGAAAAATAAGGTGGGTTCAATCGGTTAGTCTCGGGTTTTAGTGATTTTTTAATATGAATATTTTAAAAACCAAATTTGAATTGTCAGATCTCCGGATTAACGGGTATAGTCACAATCGGGTTGAATTTAAAAACACTGATTTAAATGCAAAAGTATTTTAAATACACACTCTTTTAAAAGTTACCAAAATATTTGTTAAGTTATTAGTAAAATTTTTTATCGTAAAATATTCCGCGCTTTCCAGAGCGCGGGTCAAAATCTAGTACTATTTAAAATATAGACTCCCGTTGTATTCTATGTTTTTTTT…
Rs430320	Product=chalcone synthase family protein [BLAST2GO] | Chalcone and stilbene synthase family protein [AT4G34850]
TTTTTTTGTTCATGCTTGAAATAGCAAGAAACTTTAGTTAGTTTCTCTGGCCTTTTTTTGAAGTCTAATTACACACTCTTGTGTTGGCTACTAACAACTATCCGTTTAAGTTAAGGCAAAGATTATGGAACAAGAGAAAAATCTCAAAGAAGTCGAGTTCCGTTTTAGAAAGAGCCAATGCGATAAACATGAAGCTCCTGATTCTCACACCTAATCTTCACCAAATATCAACTAAACAGAAACACCACACAAGGTGCAGGTCATAAACTTCAAAAGCTGCAGCGTATATATACGCCTTCACTTTGACCCTTTTGAAC
Rs525500	Product=chalcone synthase family protein [BLAST2GO] | Chalcone and stilbene synthase family protein [AT4G00040]
AAAAAAAAATTAAAAAAAAAATTAATACCGTCACCAGAACACTAAATCTTAAACCCTAAATTTTAAACTCTAAATCCTTGGATAAATCTTAAACTTTTGAATAAATCCTAAATCTTTGAAATTTTTTTTTAAAAAAAAAATAATTTTAACATGGTGAGAAAAATATTAAACCCTAAACCCTTGGATAAACCTCAAATCCAAAAGTTTAGGATTTACTCAAGAGTTTAAAGTTCAAGTTCTTTGATTTTGTTAATTCTCACAACTCCTAACATAAAAGACTAAAGGTTAATAACCAAACATTACACTGGTTAGTTAAGGGTTTCAATGATTAACACCAAAAGTTATAATGATTTATCACTAAAGATTACGATCACCAACAACAATTGCAATGGTTCATCA…
Rs590180	Product=chalcone synthase [BLAST2GO] | Best-Hit: Chalcone and stilbene synthase family protein [AT5G13930]
TAAACATATTTATGTAGAATTTGGTTCAGAAGCTTTATACATGTGACACGTCAACATGCTCATTGTTAAATCGACGTAAGGCTGCCGATGGAATCCCCCAAAAAATCTGATGGTGTTTATAAATTTTTTGAATAAACTTTCTATACACTTTTAGTTTTATATAAAATTTAATAAATTAATTAATTTGTGATTCTTTAGACTTTGATTAAATTTTAATTATATCATTCAAATAGAATTACCTATTTCATAATATTATAATACAATATAATATAAAAGCAATATACCATATATTATATAAATAGTTGAAACGGTTACAATTATAATAAATAGTTGAAACGGTTACAATTATATATTGGTTTGATGCCATATTTTTGAGATAGCTGCATTAATTACAATTAT…
Rs533270	Product=chalcone flavanone isomerase [BLAST2GO] | Chalcone-flavanone isomerase family protein [AT3G55120]
TGATATTTTATTAGAATAAAAAAAATCAGTGTTAAAAAAAAAACTAATGAACTTCTACATAAAAAATCTTAATTGTGGTCCAAGTTCACATAAGATTTCATTAGACGTTTATAAAAAAAATACCGTTAAGACTAAAATAAGTTTATAGTAACTGTAAATTGGATGGATATTTATTGAGATATGATCTAAATTATTTCTTATGTTGGATAATGATACATAGACAAGAGTCGGCTATGAAATCTAAGAGGTATACATAAATCTTTTGCTTTTAATTTATTCCGGATTTTTTGATCCATTGTAGCTTTTGGTTTTAAGTTTTAACCATTAGATTATTCTTATGTTTGATAATGATACATAGACAAGAGTCGACTATGAAATTTAAGAGGTACTAGATCTTGA…
Rs038960	Product=chalcone--flavonone isomerase 2-like [BLAST2GO] | Chalcone-flavanone isomerase family protein [AT1G53520]
GCTGTTTTTTTTATCAACAAAGCAAATGAAATATGCATATACTAGCATTTCTATCAACAGCCTTCTTAAAGATTGGCAAGTTCATTTTCCTTCTGATGTATAGCTTCGGAAGCATGCCTAGTACTTGTTCTATGCACATACACAATGCCATGAGAGTTGAGAGACGTGCTTATGTGCACATCTTATGTAATGAAAAATCTGATATACACACAAACGACACGCAGTTGATTATTTCAGACACTAAACGACATCAAGTCAAAGTCGTTAAACTGCATGTAGTGGAGTTGCGTAAACTAAAACGACAGCTTTACAACTGACAAAAAAAAAAAACCAAAGCCCCAACCCGAAACGACACACAGTTGATTAGTTCAGACTCTAAACGACACCTAGTTTAAAATC…
Rs063340	Product=chalcone-flavanone isomerase family protein [BLAST2GO] | Best-Hit: BEST Arabidopsis thaliana protein match is: Chalcone-flavanone isomerase family protein (TAIR:AT5G66230.1) [AT3G51230]
TTTTCACATCTCAAGACCAACAATTATTAATCTACTATTAAATTAGTTTGGATTAGTAATAATATAATACAATTTATTTCTTTACTAGACAGGCCATCAAAGTCGTTGTAGTATAGTGGTAAGTATTCCCGCCTGTCACGCGGGTGACCCGGGTTCGATCCCCGGCAACGGCGTTAGTTTTTTGGATTAAATTGCGTTCAAAATTTTTAAGAAAAAAGTATTGGCTTCGCCCGGGTTCGAACCGGAGACCTTCAGTGTGTTAGACTGACGTGATAACCAACTACACCACGAAACCACTTTGATTGTAGACTCACGAGAAACAAAATAGCAAAATTATCACTGATTATCTGAATATATATATACAAGGTGTTTGCATCTTGCTGTTTGTGTATAAATAGC…
Rs196480	Product=fatty acid binding protein 2 [BLAST2GO] | Chalcone-flavanone isomerase family protein [AT2G26310]
AGGTAAAGTATTAATAGAAAGCAAATTTATAAGAAATATCATAATTTGTGTGTTGAAATTCAGCTGCAATTTCAAGTAATTTTATTTTATTTTACTATTATAATAAATGTTGAATAAAATTAAATATAAAGATAGAAATTATGATATTATTCTCTCGGTTCCACGGAAATTGTAGTTTTGAAATTTTTATTTGTTTCACAAAGATAGAGTAGTTTTGTGTTTTCAATATAAATTTTTAATTTTTATCCATTTTATCTGTAGTAATTTAAAATAAATAAATTATGTACTAAAGTAAAACCATTACTGACATTGTAACTTTACTTTTAAAGTGTATAAAAACTGCAAAATTACAATTTTATGGAACAGAAGTATAGCTGTAAATTGGGCGAGTCCACGTCC…
Rs219050	Product=chalcone-flavanone isomerase family protein [BLAST2GO] | Chalcone-flavanone isomerase family protein [AT3G63170]
AAGTGGATGGATGCTCCAGAATTCTATTCGGGTCGACCCGAAACTTCCCCAGCAAGCTTATTATCTTCGGCCTCACGGATTTCTTTTAAAAGCCCAATACAGACGCTTGAAAGGCCTTTAATAAACTAATAAAGCCCCAACTTGGGACTGTTAGCAACGTGTCAACCAACAAGGCAGCAGCAGTTATTGTCGC
Rs219080	Product=chalcone-flavanone isomerase family protein [BLAST2GO] | Chalcone-flavanone isomerase family protein [AT3G63170]
TTATCTTCGGCCTCACGGTTTTCTTTTAAAAGCCCAATACAGACGCTTGAAAGGCCTTTAATATACGAATAAAGCCCAAACTTGGGATTGATAGCAACGTGTCAACCAACAAGGCAGCAGTTATTGTAGCTGAGTCATATCAACGGTGTCTTCTTTGAGTGTTTTAACGAGAGTGTGTAATACTCTCTCCGTTTCATAATAGTTGATGTTTTAGAACGATAAATTTGTTTTAAATTAGATGAAGTTTTGAGATTTTAAAGTTACTTTAATTTTATTGGAAACTATTCAACCAATTAGGTCTTACATTATTTTTGGTTATTGGTTAATTGATTTTAAAATTATATCTTTAAAATATTTTTTATTAAAGAAATATAGTTTTCTTAATCTTTGTGCACTAGA…
Rs260580	Product=chalcone flavanone isomerase [BLAST2GO] | Chalcone-flavanone isomerase family protein [AT3G55120]
TTTTAAAGTCCATTTACTTTCTGACCCAGGTTTAAAAAAATTCTGGGTCCGCCGCTGTAAATACGCCGAGTCATAAATACGACCGGTGGTTGCTCACGTCAAGCGCGACGAAGTTAGGGACTTTGGGTCGGAGATATGTTATTATTGTGCGTTCCGACGGTGGAGCTGTTAGTGTTTCAGCAACGACGCACTTTCAACTCTTCTTTAGCAAAGCGGTTTAGCTTCTACAATGCACAATCACTCAAAGAGTCTCTCGCTCAGGTTCACTTTCGTTTCTGTTTTCTTGTTCGCATATATTCTTTGGAGAGTTTCAGACAAGCAAAAGTCCAATGTTTTATTCCTCTTGTCGAATTACGTATTCAGAAACGTAAAAGGAAGACTTTCCTTTAGTATAACAAA…
Rs260590	Product=chalcone flavanone isomerase [BLAST2GO] | Chalcone-flavanone isomerase family protein [AT3G55120]
ATGTGTGCTGATGTGGCTACCATGTAGTAAATTGAAATAGTTCAGTTTAGAACTAAACCAGTTTTATTTACTTTGAATCGGTTATATAGAAATTAGGGGTGGGCACTTCGGTTATTTTGTCGGTTCGGTTCGGTTTGATTAGTTCGGTTCTAGAATTTTTCCAGTTGAAATAAACCATAGTTAGTTCGGTTTGGATTGATTTTGGTTCGGTTTATTCGGTTTGGTTTGCATTTCGATTCGATTTAGTCAAATTTTTATAAATTTAATTGTAAAATCATGTTGTAATACATAAATGTATGGGATTTTTTTTTTTTTTGAAAAAGGCTTTACATAAATGTATGGTTGTGATGAAATAATAGGGTTGGTCATAATAAAAAAATTAAAGTCACAAATATAGTT…
Rs505000	Product=chalcone-flavanone isomerase family protein [BLAST2GO] | Chalcone-flavanone isomerase family protein [AT3G63170]
CAAGCAACAGCTAGCCAAACACACACTCAAAACTCACTTACAGTATTTAGAATCAAAAAAATTAAATCTATTATATAAACAAAGCCCAAGGCAACTAAGAAACTGCAAATCCCAATTACATCGTATCTCATTGACTTATTATTCCATCTCGGAAATTTATTACAAAACAAAAGAAAAAACAAGATTACCTTAATTTAAAATCATCGTCAAGGCAATAAAAACCGAACAATATTTTACGTGGAAGAAAACAACAACATAACACACACAAAACATATTGCTTATAAATATTATAGTAAGACATGTCTCCCGCAGAGGCTATTCTCACCTTTTAGGCGTCGGACGTGGAAGGAGCTGTGGCATCGTCAGTCGCAGGAGGAGCTGTGGCATCGTCGGACGCAG…
Rs401970	Product=chalcone-flavanone isomerase family protein [BLAST2GO] | Chalcone-flavanone isomerase family protein [AT5G05270]
CTTGAAATATAACCTGAGAAACCAAAAATATCCAACTTTTTATCTAAATATCCATAATATATTTTAAAAAATTTAGAATTTTACCTAAAACCTGAAAGTATGACTGGAAACTCAGCACCCCCCCCCCCCAAAAAAAAAGAGGAAAAAACAATATGTAATACCAAAAACATATCTGAAATACCCAACTATACCTAATATAATATGTACAAAACATTTCATGTATTCAAGATACCTGCACGGGTCTTGGGTATGATCCGTACGGAACCAAGATCCACTGATCCAAAAAACCCAATATGTACATTTCTTTGGACTGGGATCTAATCGTTTTTTTCTTTTTTTTGGATTCGAGTAAATGCCTAGGTTTAAAAGAGTGAGTTATATAAAATGTACATAAAATCT…
Rs499640	Product=chalcone-flavanone isomerase family protein [BLAST2GO] | Chalcone-flavanone isomerase family protein [AT5G66230]
GTTTATTGTTAACTTTTATTTCTCGTTATATCTTTTAAAAATAAGCAGAAAAAATTGCGATTGCATCTGACAAATCATATTATATAAGTAAAATATAATTTATAGATATTTTTGTTGTAATTGAAAGATATTATAGTAACCAAAATATAGGAAATACAAATAGCATTTCAATAATACTAATTATAAATGATTTTAGTCAATATATATGTTTATGTTACTTAATTATTTTATGTAATCATCTAAAAAATAGATAGATATATAAAAATTATTTCTGTTACTTTGAAAAATATAAAGAAATTATTTTATTAGTATATTTTATATTATTTTAAAAATATTTTTAATGCAATATTACTATTTGTGAACTTTCCTTTTTAATGAAATCATATTATTAATACATAT…
Rs341050	Product=flavanone-3-hydroxylase [BLAST2GO] | flavanone 3-hydroxylase [AT3G51240]
TAATTACTTTATTTTGGAGTAATTCTACATTTGTGATATTTTGGATTTGAAAAAAGAGTAAATCCATTTTTTACTTTAAAAATAATTTAAAGTAAAACATTGAAAGGAACTGAAAACACGTTTAGAATATTGTATAGACGTAAGTTATTAATATTTAATTTTTAAATGTATCCATAAGTTAATAACAATTTTGTATTGGTTTTTAAAGATCTACTCCAAAGCTTTTTTTGAATTTTGGCTTGTGTTTAAAAAAATTTCAGATAATTATTAATAAAATATTAACATAATTTGGATTTATAATTTAAAATAAATAAATATTAAATAGTTCCGTATTCTGAAATGTTGATGAAATGTTATCGATTTGTGTGTTTTGTTGATCTGATTCAAAAAAAAATATTG…
Rs164320	Product=flavanone-3-hydroxylase [BLAST2GO] | flavanone 3-hydroxylase [AT3G51240]
AATAAAGTACGAATGCATGTAGCTAGTTGAGTAACCTGTCTTATAGAAAGTGCAGAAATATAACTTATACCGTGGTAGGTAGCGAACGAACTCTTCGTTTCAGTCATCCACTCTTTCTCTCGAAAAATTGTGTATATAGCTACCAAATCTTCTTGGTCATAAATTATCATGTTTAAAAATGTAAAATTGAGAAAAATAAATATTTATAAATAATACATAATGTTAAATAGCTACAAAACTTAAAATTCCAAACACTTGAAAGCTTGATCCAAAGTAAAAACACTAGCACCAAAGGTCAGTAATGAATGTTTTAGTTTCATGATTTCCTTAGGGCTTTTTAGCCAAAGTTTAAAAAGCCACAAACTTAAAACAGCTACAAAGGTATATAGATAATAAGGT…
Rs168070	Product=flavanone 3-hydroxylase-like protein [BLAST2GO] | 2-oxoglutarate (2OG) and Fe(II)-dependent oxygenase superfamily protein [AT5G24530]
TAAAATTTCAAATATTTTTACCAAAAATAACCATATTAACCGATTGAGTTTATATCTTTTGTATCCAAACTAAAAATAACCTCAAAATTACCAAATAACAAAAATAATCATATTATTCGTTTTGGTTCGGATTCAATTATGATATAGAAGAACCTAAAATATTCAAATAATCAATATACATTTAGTTACATAGTAACACATCTAAAATATATGATACTGATTATGAAATACAAATATTAAATTTTTAAAAGTCCAAATCAAAACCCGCACGAATGTGCGGGTCAAGCTCTAGTATTTTTTTAAAGGACATGCCTACAGATCTTATCATGGTGAAGTTCAATGGTCAGAAAAAAAAGGTTTCGAGAAGCATATAAATAAAATAAAATAAAATTGAGTAAT…
Rs168060	Product=flavanone 3-hydroxylase-like protein [BLAST2GO] | 2-oxoglutarate (2OG) and Fe(II)-dependent oxygenase superfamily protein [AT5G24530]
TAATGAGAATTATAAATTCTTTGTAAAAGTAAGAATAATTTAGATAATATTGTGTTTTCCATTAAGAGCATAAATGATCAAGTTTTAATAGTATTGACTGATTACATAATAATCACTAGATTTTGACCCGCTCGACCGAGCGGATGTCAATTTTCATTTTTTTCTTTGTTTATACTATATATTATATATGGTTTGAAATGTGTTTACTAATATAACATATTTAAAAATAACAATGTGCCTAATTACATCTAATAACATTTTTACGTTCTACAGTAAATTATATGATCAATATTTATTGGACATCATATAACCAAATCAAACATGTGTATAATTAGATCATATAAACAAATAAAATATTTGTATAGTTATATTTATGTATAAAATATCTAGAAAATAATT…
Rs312210	Product=flavanone 3-hydroxylase-like protein [BLAST2GO] | 2-oxoglutarate (2OG) and Fe(II)-dependent oxygenase superfamily protein [AT5G24530]
GTAGAGAGACCAAGAGGCTAAATTGCCTTTGTTCTGGCCTAATAAAAATTATTCTGACCAAAATCTTATTAGGCGAAAAAGAAGAAAAAGAATAGCCGAAGCAAATACAAAAAATGAAGTCATTAAACGCCGTTTGAAAGCCACCTATAGCCTGCCCCAGCCCCACATTTATTTTCTAGTTTTTTTATGATAAGATTCGCAATTAATTTGGTTACCGTTGTTTATTGTTTTATCCATATTTAAATCTTTTTGAAAACGATCTTCCTCTAGCTCCGATTGTTTTTTTTTTTTTTTGCTAAATTAGCTCCGATAGTTATTATGTACTGGGTGTTATCTTTCTTAAAAAGAATACTGCATTTTTAAAATGTGGAAATTTTCTGACATTCAACCTATAACACT…
Rs392880	Product=flavonoid 3 -hydroxylase [BLAST2GO] | Cytochrome P450 superfamily protein [AT5G07990]
AACGGTAAAAGCTAGGTGGTAAAGTGCCAATTTAAATTTCATGACACACCGGCAGATTATTATAGTTATATTCCCACACCGAACTTGGAACGATGTTCATTTCTGAACCTTTTTTTTGTGCACAAATTTCATTAATTAAAGTTTAAGGCGTTACAACGATTACAACCGGAGGTATACTCAACGGTAAGATGAACAACGATTTTTATTTCTGAACTAAAAACTTGTTCCGATGATGTGGGAGCTACGTTGATATGGTCTTCGATTTTCGGTGTTCTATAGTATTTCAAACCCCAGTATGGAGAAAGGCGGATATTATTTTTGGAAGAAAATTTTCATCTTTCGTATAAAACATAACATTATAAAAGTAGGTGTTTACGTACATATGCACATATATGTGTA…
Rs119880	Product=anthocyanidin synthase [BLAST2GO] | 2-oxoglutarate (2OG) and Fe(II)-dependent oxygenase superfamily protein [AT2G38240]
AACGAAAAACCATAACTAGTTTGATTCGGTTTTGACTCGGTTCGGTTTGGTTCGGTTGGTTCGTTTTGACTCGGTTCGGTTTTTTTGCCCACCCCTAGTTATTCCAGTATTTATATAAAATAGGAATCAAAAGACGAATTTCACTATAAAAAGAAAATAAGTTTTGGATTATGATTTTTTTGGTCTTAGTTTCTTTTTCTTTAGTTAACCGAATCTTTTTAGAAAATGCATGATTTGTATCTTAAAAAAGGTTTGAAATACCTTCCTAGATGTATATGGTAACTTTATGAATTTATAAAAATAAATTATGAATTCAAATTTGTGTTTGTAAGCATATAACTAGACTTCCTGAATGTAAACTTGCATGTATATTTAAGAAAACAAATATTTAATATTTAA…
Rs204140	Product=anthocyanidin synthase [BLAST2GO] | 2-oxoglutarate (2OG) and Fe(II)-dependent oxygenase superfamily protein [AT2G38240]
CAAACTGCAGGACAAGACCTAGTTTCTATCTCATTACTAAATAAAATAGGTATATGATGAAATTAATTTTATTATCACAACGAAAGATTCGGTATATTAAATATATGCGAAAATAATCACCAGAAGTGTAGTCCATGACGTGGATAAAATTTTCAATCGAATAACACCGAAATAGCCAACTCATTTTCACTTTCGTGGTGAAACTAATCTCCCACATAATATTTGTAATTTTTGAAAGCTTAAATAAACGTTGGCTTGATTGATGACTTGATGTAATCTATATTTATGCAAGGTTAGCACTATCATTCGCGACGATGAGTTATAGCACTGATAATTCAGCCGATTTGAAACCCTTAATATATTCAGCCGATTTTAAATAACACATGTGATACATACGCA…
Rs442410	Product=glycosyltransferase family protein [BLAST2GO] | Best-Hit: UDP-glucose:flavonoid 3-o-glucosyltransferase [AT5G54060]
GGATGCAACACGCAAATCTGCAATCACAAAGCAGACCACGTATGTCGTGGACACTATGTCGAGGAAAACAAATCAGTAGATTCCTTCGGGAATAAACTTCAACTTGGACAAAGAGAATGAAAACTTCAGCTTTTCTTTGGTCTTGACAATGGGAATACATCCCGTGGATGCAACTGCAGCTCCAAAAAACAATCGTCCATGATTTGGACAGTCCATACACCAGACTAAAAAAAAATTGACCTAAGAATTTGAGCGTTCAACTAGAATTCCCCCGTAATGGTTAAACTATAATCAATAAATCCCAAACTATGGGAAAACAACTAACTCAAGAAATTCTAAACTATAGAAAATCTCTAACAAAAATAACCTATGTGAAACCACAACCCTTTAACATTACTG…
Rs358990	Product=phenylalanine ammonia-lyase [BLAST2GO] | PHE ammonia lyase 1 [AT2G37040]
AATCATGACCATTAGAAAAACTCTCGTGATGATGATAGCACAAAATTTAAACTTTCTAAGCAATTTGATAGCGGCAATTACAAAGAAATTCATTATAATATTCGTGTTGATATATTTTAACTAAACATTATAATATTCTTGTTGATATATTTTAATTACACTTGAAATCAGGGTAACAAACGAAATATCAAATCAGTTCTAAAAAAAAAAAAAAAACAAACGAAATATAATGGATGATGTATTTACACAGAGCAATTGCTTTTGTCATGCAAACGGCGTGTTGCGTCACTCGGCTCCTGTTGGAAATCTTTCCACGTAAGAATTATTTCATACACAAATTTTATATACCCAACCCAAAATTAATGAAACATGTAAATTTGTGTTTAAAATTATTTATGA…
Rs561080	Product=phenylalanine ammonia-lyase [BLAST2GO] | PHE ammonia lyase 1 [AT2G37040]
ATCCTGCCTTGTTGTAAACTTGATATATAATTCTTCAATAAACTGGAAAATTTATATAAGAATATTTGTATGCTTAAGTAGAATAACATAAAGTTTATTAAGGAATTTTTAAATTACGGGAAACAACTTCTATAAAGCCTTAAGGTTATGACGTTGCATGGGAAATAAGCTGGTCGGATCGGTTTAGGTTCTGTCTTTATGCATTTTAATTTTGAAGATTTAAAATATATTTTGTTTGGGTAATTAATTTTTAATTAAATTTTAAAGAAGTTAATTAATAACTAAATCAACACACAATTCGTTTTGCAGATTCCTGAACGCCGGAATATTCGGCAGCACGAAGGAAACATGCCACACATTACCACACTCCGCCACAAGAGCCGCC
Rs561070	Product=phenylalanine ammonia-lyase [BLAST2GO] | PHE ammonia lyase 1 [AT2G37040]
AGTTGATCCATTAATGCTACATAAATCTTAGATAGAGAATCATGAATTCTATTTCAGAGTTCTGTTCTTCTAAAGAAAATTAACATAACATAGATTGGGCATGTCTTGCCCTAATTAAATATACGAACTTTCAGGCCTGGAAATTACTAGTCATTTAAAATTACTAGATATGCTTTATCAACATGTATTAGTCGCACAGTAGTTTTAGATTTTGCGTGACTACAATATAACAATATAACCACGTGTACTCACGTGGATTGATAAGGGCATAAATATAAAATGATATCTAAACTCAAGATCATAAGAAAATTTCTCATAATGATGTTACCACAATTTTTTTTCTAAACTAATATTTTTAACAGTTTTTAAGGATATACAATAAGGGAGGTTGTATTTACA…
Rs204750	Product=phenylalanine ammonia-lyase [BLAST2GO] | PHE ammonia lyase 1 [AT2G37040]
TAGAGCCATAGAGGTCTAAAGGATCATGAATTCGATTTCAGAGTTCTATTCTTCTAAAGAAAATTAACATAACATAGATTGGGCTTGTCTTGCCCTAATTAAATATACGAACTTTCAGGCCTGGAAATTACTAGTCATTTAAAATTACTAGATATGCTTTATCTACATGTATTAGTCGCACAGTATTTTTAGATTTTGCGTGACTACAATATAACAATATAACCACGTTTACTCACGTGGATTGATAAGGGCATAAGTATAAAATGATATCTAAACTCAAGATCATAAGAAAATTTCTCATAATGATGTTACCACTTTTTTTTTTTCTAAACTAACATTTTTAACAGTTTTTAAGGATGTACAATAAGGGAGGTTGTATTTACATAATGCCATTGCCTT…
Rs215330	Product=phenylalanine ammonia-lyase [BLAST2GO] | phenylalanine ammonia-lyase 2 [AT3G53260]
ATTCTGCAAGTTCAGTTAACAGATTTTACTGGGAAAAACATATATAATTTATTATTTATTAGCTAAATATAGATAGTTAGCGAAAATCATGTCACTATATTGAAGTTAATTAATATTTGATATTGATTGTAGATTTGATAGAGTAATAAAGATATTTTGTTTGTGTTCTAAAATGATTGATTTGGTTTGTTGTGAAAGCATAAGAAAAATCGATTTGATTTGTTTTTTTTTTTTTGAGAAAGGTTAACAACAGTCGATTTGTGTAGTTGGTTGGAAGCGTAAACATAGATAAATATATATATAGATCGGTAATATTTTACATAGATTAATGATTTACACTGATTTTTATACAGGTACATCTTAATGTTATATATGAGAAAAAGTTGAAACTATACATAT…
Rs226100	Product=phenylalanine ammonia-lyase [BLAST2GO] | phenylalanine ammonia-lyase 4 [AT3G10340]
GGACTTTTATTGATTTATGGAGGTTGAATACAATTAAAAAATGAGATCAAGAACTACAACTGAGATCGAAATAAGAAAAGATCTAAAGTGAGTTTGGTGAGGTCGAAATGTATTTTGAGCTATCTCTGTAAAGTTTTCACTTATGTCCTTTCTTTGTCTAAACTTCCTTCTTATAACGATTCGATTCTTCGATCTTTTCAGCTATTTTCTCGATCTTTGGAACTTCTTCTTCCATAATCGATTTCGTTTGGTGTAAATTATTGTTCTTTTGTACACTGGACCTTGCTAAGTTCGTAATCATTTCGGCACATTTTGTAACTCGGTCTAAGATCCATGCTCGACCTCTTTGGGTTGACATCGATTTGTTGATGGGTCTGGGCCTTCGGCCCATTTTATTTG…
Rs257910	Product=phenylalanine ammonia-lyase [BLAST2GO] | phenylalanine ammonia-lyase 2 [AT3G53260]
AAAGTTTGGGCTTTGAACCCCTAATGGAAATGGCCTAAAAATCTTTCATTTTCGTGTTCAATTGATTTGCATTAGCCATATTTATTTATGTAATATCTTTATAAAATGTTAGATATTTGTTTTTCGGCTACATATTAGCAGCAATTAAACTTCTAGTCCTTTATTTAGGCAGAACTAATTTTGCCGTCTATATCATTAAATTAGCTCAGAAAACACTTGTCCTTTTACTCATAGCATTTCACAAATAATGGTAAAAAACATTAACTTTCATTGTTGACCAAAAAAAAATTAACTTTCATTGAAATCAAACTTTCCCCCTGTATAAATATAGTAGTATCATTAACTTAGCCCAAGCTACTTAAATTTGGTTTTAGGTCAAATGATTGATCTTGTTAAAGC…
Rs131400	Product=cinnamate-4-hydroxylase [BLAST2GO] | cinnamate-4-hydroxylase [AT2G30490]
AAGTCAATACGGTGGGTTGTTGCTAAATTGACATTGACATTGACATTGACATTGACATTGACATTAAACGATTTTCATGTATGTAAATGCGCCAAATGCTTGATCCTGTTATGTACTTCGCGTTTATTTTAACAACCACTACTATTAGTACTTAGTAATATGTTTTCTTAACGGCGTCAACTCTGACGGCGTCTCAAGAGTTCGTATTCATACCACGATCAGCCACTGGTTCACGCTTTTTCTTTCCTTTTTATCACCGTGGCGGATTGAAAGTCTTCCTGTATCCTATGACTTCTTGTTCTTTTGTTTTTACAAGGGCCTTTTAATAACTAGTACCAGTCTACTGTTTTATATTTGCTCTAAAATCTTTTTTTTATCAACTCTCTAAAGTCTAAAACC…
Rs199140	Product=cinnamate-4-hydroxylase [BLAST2GO] | cinnamate-4-hydroxylase [AT2G30490]
CAATTTCATTTAAAACAATAATTCAGTAACATGTGGAGTTCATTTCCTTTCTCGTTTCAACTAGCCCTGTCCATTTCACGATGGGTTTCCAGTCCTGATCATACATCATGTCTGAATTTTTTTTGTCTCACTTTCCTAATCTCGTCCAAATAATTATCCGTTCACCACATGCATTTGAAGGCTAAATGAAAGGATATCCGTTTTATAATCTGTATTTACCGTGAATCTCCTGCGGTATCTTGAAATTACCATAAATATATGTTTTGAAGCTAACTCCTGCTCATCAGATTATTCAAAATATATATATTCAAAGCTTGAGAAGAAAATTTAGCCTAGGAAGTTTTCGAACCCCACTCGCAAGAATAACTTCTAGTGTCCTAATCTAGTCCAGGTTTGAAC…
Rs199150	Product=cinnamate-4-hydroxylase [BLAST2GO] | cinnamate-4-hydroxylase [AT2G30490]
NATATCATATATATATATATATATATATATTTCAATAAAATTAATAAAAAATATTTTTTATAGTTTCAGATTATATGTTTTCAAATTCAGATTTTTATATATTTTTCTGAAAATATTTTTTCGAATATTTTTTTGTTTAAAATGAAATTTTAAAAATATTTTCAAAAATTATTTTCGAAAAATATTTTTAAAATTTCATTTTCAAATTTCAAATATATTTGTGAAAAAACCTTTTTAGTGTTATTCTAGGGTATTTCTCTCTTTTTTAAAAAAAAATATTTATTATTTTTTATTATTTATTATTTTTTAAAATTCAAAACCACCTCTCAACTCAAAACTATAAGTGTATATTAGTTAATCCTAAGAATATAAATGTATATTTACTTTAATAAAACCTCC…
Rs353940	Product=cinnamate-4-hydroxylase [BLAST2GO] | cinnamate-4-hydroxylase [AT2G30490]
TGTTCTAACATAATCTTTCGTTTGTAAGAGTGATGTCTCAAAAAAAAAATGTCAATGAAAACAAGACTGTTAAAAATCTGCCATGTAGTATGAAGATAAAAAATGACTATTTTCATAACAAATCAAATAACAAACCATAATACAAAGAATCAATACCATAAAATGCATTTGTCTATGTGAACACACCAAACGATAATCTAACAGTGCCTCATCGAGATTCATTGTTAAAAAATTTCTACAATATTTCTGTATATTATCTTAGAAGGATTTTTTTTTGAAAAACTACATTGTGCAAATTCTAAATAATCAATAACAATCTATAGAAATTAATACAAAATATTTGATAGAAATTTAGAAAACATTTGTGAAATTTCATAAACTTTTTCTAAAATCACTAAA…
Rs131400	Product=cinnamate-4-hydroxylase [BLAST2GO] | cinnamate-4-hydroxylase [AT2G30490]
AAGTCAATACGGTGGGTTGTTGCTAAATTGACATTGACATTGACATTGACATTGACATTGACATTAAACGATTTTCATGTATGTAAATGCGCCAAATGCTTGATCCTGTTATGTACTTCGCGTTTATTTTAACAACCACTACTATTAGTACTTAGTAATATGTTTTCTTAACGGCGTCAACTCTGACGGCGTCTCAAGAGTTCGTATTCATACCACGATCAGCCACTGGTTCACGCTTTTTCTTTCCTTTTTATCACCGTGGCGGATTGAAAGTCTTCCTGTATCCTATGACTTCTTGTTCTTTTGTTTTTACAAGGGCCTTTTAATAACTAGTACCAGTCTACTGTTTTATATTTGCTCTAAAATCTTTTTTTTATCAACTCTCTAAAGTCTAAAACC…
Rs268760	Product=cinnamyl alcohol dehydrogenase [BLAST2GO] | 4-coumarate:CoA ligase 1 [AT1G51680]
AAATTAATATTTAAAAACTTTAAATAAAATTGAGTTTTCTAAACCAACTTATGATTAATGAGTGGAACTTTTACAATTACCGTTTTACTGGGTTATTTCATCGAATATAATACAAAATATTTATCAAGTAGAAACAGGTTGAACAAAGAGATTATTTTGTTTTTATTATGAACTAACGAAATTTTATGAACAAAAAATAATTATATTTTGCACTTTGAAAATGCATATCAAATTCTAGTGCTGATATCAATGCAAAGAGGAAGTGAAATGTGTGGTCAATTGACCTTCTCTCTGTATCTATTCGATTGTTGCTGATTCTATCTTAAAATCAAACTGAGTCATACTGTTATTCCTACCAATTTTGTAATGTGTACAAGTCATCATTTTGCAAAATTGTCA…
Rs237100	Product=cinnamyl alcohol dehydrogenase [BLAST2GO] | Best-Hit: 4-coumarate:CoA ligase 5 [AT3G21230]
AGAGAAGAAGAAACTAACCGGTTAGAGGAGCGACGATGATTGACGGCGAAGAAGGAGATGGTGACTGCAAAACGTATGCAAAATCAAGAGTACATATGATGATGATGATCTACAGAAAGTAAAGTTACCTTTTATAGGGTTAGAGACACCGCCTTACAGATCAAAACAAAGCATTGAAAACTACATAGTGGGAGAGTGTATCAATTGGAGTTAACACAAACCCATAACTCGGACCGTTTCATATATTAGGGAGAAGCAAAAACGTCAACTCGTCGCCGTTGACGCAGAAGAGAGACGATCTTTTTTTCAATCAAACAAAATTAGGGTTGGAGCGCAGAACAATCTAACTGGGCCAGATACACCTTCTACTTCCAAACCCAACCACACATACGAACGAAG…
Rs279810	Product=4-coumarate-- ligase 5 [BLAST2GO] | Best-Hit: 4-coumarate:CoA ligase 5 [AT3G21230]
CTTACCTCGGAGACGTCACCACCACCGCCAATCCGTTATACACGCAGGCTGAGATAGCGAAACAGGCAAAAGCCTCCGCCGCAAAGATGATCATCACGAAGCAATGTTACGTCGATAAACTTAGAAAAACTACAAAACGACTGCGTGTCGATAGTTTGCGTGGACGATGATAACGACGCCGCTTCGGTAGCTGACGGTCGCGTGAGTTTCACGAAACTAACTCAACCGGATGAAACAGAGCTTACTAAACCTGAGATCTCGCCGGGTGACACGGTGGCGATTCCCTACTTCTCCGGGACCACGGAGCTTCCAAAGCATCGCTCAGAAAGTCGACCGAGAAAACCCTAACCTCAACTTCACCGGAG
Rs279820	Product=4-coumarate: ligase [BLAST2GO] | 4-coumarate:CoA ligase 5 [AT3G21230]
GTTAGTGTAGATCGGCATCGTCAAATTTCGTATATATACGGATAATGGCGATGTTAGAGTACCAATACTATACTTGTTTTAATACGTAGAAATTGACTACCTATCGTTCTCATCATCTTTGACTATGCAAGTCAACCAGTTTGATGAAAGTAAAGTACCTCGTGGTGGGCAGGCGAATTATAAAGGGGAACGAAGCAAAAACATATTGTTTTGAAATTGCACATCAAAACGACAATTCCAAATTCTGACAGATGTATTTATTCTATTAATAGCAAAAAAATAAAAAAAAAGTTAGCAAGCTGTACATCTAGTTGACCAGATAGAAGGATGGTTCATATTTGACTTTGAGAGTCTAACCCAGTTTAGCTGATTTAGTTAGAACTGAGAAGGATTCATTCT…
Rs384330	Product=4-coumarate-- ligase 3 [BLAST2GO] | 4-coumarate:CoA ligase 3 [AT1G65060]
TACTTATTTGTAACCTTATTTAAATATTGACGTTGCATGAGCACTTGATAATCATGAAGTTATGAAATATATAACAAGTTGACAAAAAAAGTTATGAAATATATTTTTATAGGTGTATTAAATAGCTCATTTCTTATGAAGTATGTTTTGCTTTACATCAATGGGGCCGAGTGTTTCAATTTGGATCACAATTTGTTTATTTATTTTCAATCTATGGCCGAAAGGTGAATAGTGATCAACTCTTAAAAATTGTTGAAGACATAGAAACCAGTGACCAGCATCCAAAATAATTCAAGTAAGTAACAAAGATGCACCAGTAATGTAATAGTCTAATAGAGGAGAATATGTCATCAGAGACGAAAAATAACTAAATACCAACACTTATTCACATGAGTTCCT…
Rs237090	Product=4-cumarate-coa-ligase [BLAST2GO] | 4-coumarate:CoA ligase 5 [AT3G21230]
AAAATAGTACTAAATCCGAACCGAAATTGATTAAATATCCGAGCGAGTTAAAAAATTTGGTATTTAGAGAACCGAAACCGATCCAAACTGAAATATTTTGGGTAACCAAATATATCCAAAATATATTTATATACCTAAACATATTAATTATTTTTAGATTTAACGTATATCAAAAACATCCAAAATATATAACATACTTAAGTTGTCCAACATACTTTAAAATATATACAAATGGTCAAAAATAAATGTGCAAAATAGTTAAATTTAAGTATACTCAAAACACCAAAAATACTTACAATATTTATTGATTATCTATCCAAATATTCAAACCAAACCAATATATATACTAAGTTTAGGTATTATGACATATGTTATTCAAGTTTATATGTAATATTATTT…
Rs345970	Product=flavone synthase [BLAST2GO] | flavonol synthase 1 [AT5G08640]
GGAAATAGTGATTTCTGATTTTGGCGGTAAACCATAATTTTCAATTCTAACGAAAACGCGATTTTTATGTTTTGGCGGGAAAATGAAATTTTTTCGGTTTTGACAGAAAATGAAGCTTTTGGGTTTATTTACAGAGAACATGATTTTCATTTTGAAGTCCACTTTTTATACCACAAGATATATATATTTGTCAAATATTAAATCAAAGCTAATATGTATACACTTAGTGTATCAATAATTTATCTAAAGCAAATTTGGATAATTTTATTTAAGTAATAATTTCAGCAGAGTTATAATACATAATTATTTTCTTGATTATCTATGCTCTGATGTTTCTCATTCCTATAGCCTCCTCCTGCAATGTTTCCATATAAAACATGTCAACTTTTCTATACACAA…
Rs033450	Product=flavone synthase [BLAST2GO] | Best-Hit: flavonol synthase 1 [AT5G08640]
TAGATCCTCTTCTTCTTCTCTGTCACTGTTGCTAACAAGAGGTGGCAGGTCTGGTAAATCATCATAGGTAATGATAGTATCCAAATCAAGATCCATCGTCACTTCTTCCCAGCTTCTTTCAGCTGCAGATGATTCAGAGTTGCTGTTGTTGCAGGTTTTATCAGATACACTCTGATCCTCTTCTTCACAATCACAATCTTGGAGGAGTTTATGAAGATCCATCTCGCTCCACTCATCCGACTCAGGTGAAATCTCAACCATGTCCTCGTCGTCGATAGTTGTTGTTGTTGTTGTTAGGGTTTGATCTTCCAATTCCTTGAGACGGCTGTATAGTACTTTCATAGATTCCATCGCTTCCATAAGCTCTTCCGGATCATTCGAGTTGACGAGCTTCTCATC…
Rs275290	Product=flavone synthase [BLAST2GO] | flavonol synthase 3 [AT5G63590]
NTTAATTAATTTATATAGTTTTAGTTTATTATAAGATAATAATAATTATTTTATTTTTATTTTTTAATATAATATATTTATTTTAATAATTTATTTTAGTTTGTAAAAAAACCAAAATCTTAAATTTACCTATTACAAGTTTTTTAGAAAAACTAAAATACTAGAGACTAAAAATTAAAAACCAAAATCCTAAAATCGTTTTTTTTTTTTTTGTCACTGACCAAAATCCAAAAATCCAAAAGCCAAAAACTATCCAAACAATCATCACTTAGAATCTATATTTGTGATGACAGATTTTTTTTGGTGCTATCTCAAGATATTTCTCTGTAAATATAGTTGGAAGTTAGACTAGCTTTACTATTTAGTGTCGCTGAAGGAAAAACAATGTGGAAAAGTGAA…
Rs275280	Product=flavone synthase [BLAST2GO] | Best-Hit: flavonol synthase 2 [AT5G63580]
ACGCGAAGAAGAGCGACACGGAGAAGTTTGGTAGGTTTTTCAGGGGGATGTTGGAGGAAGGTGTTTACTTTGCACCGTCTCAGTTCGAGGCTGGGTTTACCAGCTTGGCTCACACTCCTGAGGATATACATTTCACTATTTCTGCGGCCGAGAGGGTCCTCGGAAGGATCTAGACTGTTTTTTTTTTCTTTTCGTCGGTAGCTTGAGAGTTTTGTATGATGAAATATAGCCTTTATGGTGTATTCTCTTGAAGTTATTATTGCTTTGTTCATTCAAATAAACAAATGTTGTTGTTGAGTTCAAGTTTCCTAGACAAAAACCATAAACATGTTTAAAGAATAATGGAAAAGAAATGAAAAAGAGCTTTCCATAGTGTGGGTTTGTTACAGTCTCCATTCA…
Rs310620	Product=flavone synthase [BLAST2GO] | flavonol synthase 3 [AT5G63590]
TGATTATTATATAAATATCTCAAACGAAACTAATTAATGTGTGGGGTTTTCCTTTTTTAGATATAATATTTAATCAATGGAGTTTTTTTTAATTTTTATAATGTTGGAAATCCATCATATATATTTGCACCACCCACACTCAGTTATTAAAGGAAACTATACTTTAAGTAATAAAAGTTTTGATTATTGGAAACATAAAAATAATAATATTGTGGTTAATCATTTAGAAAAATGTGGTAAAGTGAAATATGTGAAGAAAAAGAAGCAAAAACATTCGTCACATGACTGAATAGTGACTCATAGTCTCATACATTAAATGTGTATCTTGTCTATATAAACCACTGCACCTTGTCATTCCTATCAACACCTAAACCACTAAGCTTAAAGACATGGCCGAGT…
Rs310640
GTAGTTTATTGGATTTTGTCTCTTATATGACAATATTTAATAAGGCCGTCTTTCATCAGATAGAACATGAAAGTTGATTGATCAACCATCAACTATTAAACATTTTTTGATTGTTATTCGAAAAATAGTTATAATTTCCTTATATAAGTTTATATTATAGAATCTTTAAAAACCCCAGTTAACAGGTGTACCGGGATGTATAAGTCACATTATTTGACCTTTTTACAAAGTGATTTTTCTATTTTTTACTCACCTCAAGTGTTTGGAACATATGATGATCTGTTAATGTTGTAAGATTATCAGAATGGACATTAGACCTCTCAAGAATCCGGTCTTGGACATCAATTAAGAACTGCCACCGGTCTGAGACACTTTCTCTACTAGTCGGGTACAAAAAGA…
