# Supplementary material for: Genome- and Transcriptome-Wide Characterization of bZIP Gene Family Identifies Potential Members Involved in Abiotic Stress Response and Anthocyanin Biosynthesis in Radish (Raphanus sativus L.)
Source: Int J Mol Sci. 2019 Dec 16;20(24):6334. doi: 10.3390/ijms20246334 (PMC6941039; doi:10.3390/ijms20246334)
Supplement: Supplementary file 1 [file ijms-20-06334-s001.zip › Table S7.xlsx]

## Sheet: Sheet1
Table S7. Cis-regulation elements of RsbZIP genes potentially related to anthocyanin biosynthesis
Gene name	Cis-regulation element
	ABRE	G-Box/ACE-Box	MBS/MER
RsbZIP011	√	√	√
RsbZIP028	√	√	√
RsbZIP063	√	√
RsbZIP065	√	√	√
RsbZIP082	√	√	√
RsbZIP097	√	√	√
RsbZIP102	√	√
"√"represents the gene promoter contained the element
