# Supplementary material for: Genome- and Transcriptome-Wide Characterization of bZIP Gene Family Identifies Potential Members Involved in Abiotic Stress Response and Anthocyanin Biosynthesis in Radish (Raphanus sativus L.)
Source: Int J Mol Sci. 2019 Dec 16;20(24):6334. doi: 10.3390/ijms20246334 (PMC6941039; doi:10.3390/ijms20246334)
Supplement: Supplementary file 1 [file ijms-20-06334-s001.zip › Table S8.xlsx]

## Sheet: Sheet1
Table S8. List of primers used in RT-qPCR analysis
Gene name	Forward primer (5’- 3’)	Reverse primer (5’- 3’)
RsbZIP005	AGCAATGCAGGAGTGGTGG	GTTTTCAATCTCGGCTTCGA
RsbZIP006	AGGGAAGAAGAAGCAATACAGGA	GGCTTCAAGCTCCAAAGTGTAA
RsbZIP010	AATCGTGCTAGACAACAGGGTT	CCATCTCAAATGCTACAATCCC
RsbZIP011	GGTCGGAGAAGGTCAAAGG	TGTTCTCCAACTCACCCAAGTA
RsbZIP028	CTGAACTTGAAGGGAGACTTTCTA	ATTAAGAAGATGAACTATGGTGGACT
RsbZIP031	TCTGAGAATGGTGGAGGAGC	GATCTTCTAGCTGATTCCCTGTT
RsbZIP032	ATGGCAAACGCAGAGAAGAC	CTCGCCACTTTGCATCTCTC
RsbZIP048	AGGAGGCAAAGGAGAATGATC	TCAATTTCAGCTTCCAGTTCC
RsbZIP050	CACTTCTTCATGGCCTCAGC	TCTCCAGAGTCGTAGCTCCT
RsbZIP059	CTTCCGACGGCGGTAATC	GTCGCTTGAAAGCTGGTTGA
RsbZIP063	CGAAACCCAGAGGATAAAGAATAC	CCTCAAGCTGCTCATTGTTGTT
RsbZIP064	CAGGAGACCAAGCCCATTC	AAGCCACCAAGCCACAAG
RsbZIP065	GGAGGAGTTGTTGATGGTTCCA	CCCTCGCTTGTTGAGCAGATA
RsbZIP070	CTAGTGCCCATCGGTCTCAT	TGCCCTTCTTTCGAGACACT
RsbZIP071	GACGCAACACAACAGTTTCG	TGATGGAATGTGGTGGTGGA
RsbZIP082	TCTGACTCTGTTCTTCGCCTAC	CGGGTTCTTTCCCTCTGC
RsbZIP092	GGTTTCGTGAAGGTGTTGCAG	GGAATAATGGCTCCAGAAGTTGA
RsbZIP097	AAGGAAGCGAGGGAGGACT	TGTTTTCCAACTCACCCAAGTA
RsbZIP102	AGCGATGAGGAGATACGGAGA	CTGTTTTCCAGTTCACCCAAGTA
RsbZIP123	TGATACGACGACTTCCTTAACG	GGTCTACGCCTACAATCTCCAT
RsActin	GCATCACACTTTCTACAAC	CCTGGATAGCAACATACAT
